# Supplementary material for: Bottleneck size drives the evolution of cooperative traits in an aggregative multicellular myxobacterium
Source: PLoS Biol. 2026 Jan 6;24(1):e3003499. doi: 10.1371/journal.pbio.3003499 (PMC12773805; doi:10.1371/journal.pbio.3003499)
Supplement: S1 Data — This folder also contains R codes to reproduce the figures, Matlab code for running the life cycle simulation and Matlab code to reproduce Fig 5b. (ZIP) [file pbio.3003499.s013.zip]

Archive with 27 entries (26 files):
- S1 Data/
- S1 Data/Fig 2a.xlsx
- S1 Data/Fig 2b.xlsx
- S1 Data/Fig 2c.xlsx
- S1 Data/Fig 2d.xlsx
- S1 Data/Fig 2e.xlsx
- S1 Data/Fig 3a.xlsx
- S1 Data/Fig 3b.xlsx
- S1 Data/Fig 3c.xlsx
- S1 Data/Fig 3d.xlsx
- S1 Data/Fig 4a.xlsx
- S1 Data/Fig 4b.xlsx
- S1 Data/Fig 4c.xlsx
- S1 Data/Fig 5a.xlsx
- S1 Data/Fig 5b.xlsx
- S1 Data/Fig 5cd.xlsx
- S1 Data/Fig_5b_code.m
- S1 Data/Matlab code for life cycle simulation.mlx
- S1 Data/R_code_compiled.R
- S1 Data/S2 Fig.xlsx
- S1 Data/S3a Fig.xlsx
- S1 Data/S3b Fig.xlsx
- S1 Data/S3c Fig.xlsx
- S1 Data/S3d Fig.xlsx
- S1 Data/S6 Fig.xlsx
- S1 Data/S7g Fig.xlsx
- S1 Data/S7h Fig.xlsx
