# Supplementary material for: Bottleneck size drives the evolution of cooperative traits in an aggregative multicellular myxobacterium
Source: PLoS Biol. 2026 Jan 6;24(1):e3003499. doi: 10.1371/journal.pbio.3003499 (PMC12773805; doi:10.1371/journal.pbio.3003499)
Supplement: S1 Data — This folder also contains R codes to reproduce the figures, Matlab code for running the life cycle simulation and Matlab code to reproduce Fig 5b. (ZIP) [file pbio.3003499.s013.zip › S1 Data/Fig 2a.xlsx]

## Sheet: Sheet1
X	Y	C	R
15.C1	-2.7977	2	1	X = Evolved clone
15.C2	-2.04911	2	1	Y = Relative spore productivity ( evolved-ancestor)
15.C3		2	1	C = Bottleneck Class ( 1 - 1% or 2- 15%)
1.C1		1	1	R = Biological Replicates
1.C2	0.07199	1	1
1.C3	0.202295	1	1
15.C1	-1.94715	2	2
15.C2	-1.7802	2	2
15.C3	-1.81883	2	2
1.C1	-0.151268	1	2
1.C2	0.181171	1	2
1.C3	0.29589	1	2
15.C1	-2.97857	2	3
15.C2	-3.1089	2	3
15.C3	-3.53487	2	3
1.C1	-0.119899	1	3
1.C2	-0.192449	1	3
1.C3	-0.108903	1	3
15.C1	-3.40666	2	4
15.C2	-3.0782	2	4
15.C3	-3.56427	2	4
1.C1	-0.0202034	1	4
1.C2	0.195396	1	4
1.C3	-0.321233	1	4
15.C1	-3.42597	2	5
15.C2	-4.34679	2	5
15.C3	-3.37675	2	5
1.C1	-0.124939	1	5
1.C2	0.225309	1	5
1.C3	-0.142668	1	5
15.C1	-3.67004	2	6
15.C2	-3.33425	2	6
15.C3	-3.60309	2	6
1.C1	-0.785433	1	6
1.C2	0.315237	1	6
1.C3		1	6
15.C1	-3.55711	2	7
15.C2	-3.47792	2	7
15.C3	-3.37147	2	7
1.C1	-0.0799848	1	7
1.C2	0.0241988	1	7
1.C3	0.044954	1	7
15.C1	-3.56506	2	8
15.C2	-3.48588	2	8
15.C3	-3.45112	2	8
1.C1	-0.117902	1	8
1.C2	0.0369997	1	8
1.C3	0.0783923	1	8
