# Supplementary material for: Bottleneck size drives the evolution of cooperative traits in an aggregative multicellular myxobacterium
Source: PLoS Biol. 2026 Jan 6;24(1):e3003499. doi: 10.1371/journal.pbio.3003499 (PMC12773805; doi:10.1371/journal.pbio.3003499)
Supplement: S1 Data — This folder also contains R codes to reproduce the figures, Matlab code for running the life cycle simulation and Matlab code to reproduce Fig 5b. (ZIP) [file pbio.3003499.s013.zip › S1 Data/Fig 2b.xlsx]

## Sheet: Sheet1
Y	X	C	R
0.923333	15.C1	2	1	X = Evolved clone
1.0597	15.C2	2	1	Y = Relative vegetative growth ( evolved / ancestor)
0.816391	15.C3	2	1	C = Bottleneck Class ( 1 - 1% or 2- 15%)
1.77554	1.C1	1	1	R = Biological Replicates
3.4096	1.C2	1	1
2.24859	1.C3	1	1
0.976097	15.C1	2	2
1.03211	15.C2	2	2
0.976097	15.C3	2	2
1.99144	1.C1	1	2
2.98823	1.C2	1	2
2.20692	1.C3	1	2
0.519238	15.C1	2	3
0.518641	15.C2	2	3
0.475653	15.C3	2	3
1.45363	1.C1	1	3
2.41509	1.C2	1	3
1.4184	1.C3	1	3
1.19591	15.C1	2	4
1.15763	15.C2	2	4
0.671259	15.C3	2	4
3.16096	1.C1	1	4
6.52552	1.C2	1	4
3.22143	1.C3	1	4
0.732908	15.C1	2	5
0.579619	15.C2	2	5
0.656156	15.C3	2	5
1.67887	1.C1	1	5
3.90082	1.C2	1	5
1.72703	1.C3	1	5
