# Supplementary material for: Bottleneck size drives the evolution of cooperative traits in an aggregative multicellular myxobacterium
Source: PLoS Biol. 2026 Jan 6;24(1):e3003499. doi: 10.1371/journal.pbio.3003499 (PMC12773805; doi:10.1371/journal.pbio.3003499)
Supplement: S1 Data — This folder also contains R codes to reproduce the figures, Matlab code for running the life cycle simulation and Matlab code to reproduce Fig 5b. (ZIP) [file pbio.3003499.s013.zip › S1 Data/Fig 2c.xlsx]

## Sheet: Sheet1
X	Y	C	R
15.C1	-0.166159	2	1	X = Evolved clone
15.C2		2	1	Y = Relative prey survival ( evolved - ancestor)
15.C3	0.0627232	2	1	C = Bottleneck Class ( 1 - 1% or 2- 15%)
1.C1	0.319736	1	1	R = Biological Replicates
1.C2	0.339545	1	1
1.C3	0.476084	1	1
15.C1	-0.11029	2	2
15.C2	-0.0625174	2	2
15.C3		2	2
1.C1	0.269079	1	2
1.C2		1	2
1.C3	0.349663	1	2
15.C1	-0.289819	2	3
15.C2	-0.143691	2	3
15.C3	-0.109611	2	3
1.C1	0.166113	1	3
1.C2	0.0955317	1	3
1.C3	0.125154	1	3
15.C1	-0.238217	2	4
15.C2	-0.139086	2	4
15.C3		2	4
1.C1	0.161944	1	4
1.C2		1	4
1.C3		1	4
15.C1	-0.0787086	2	5
15.C2	-0.14421	2	5
15.C3	-0.114921	2	5
1.C1	0.0418653	1	5
1.C2	0.0483961	1	5
1.C3	0.15174	1	5
15.C1	-0.0881361	2	6
15.C2	-0.0467434	2	6
15.C3	0.0951338	2	6
1.C1	0.446524	1	6
1.C2	0.33511	1	6
1.C3	0.366709	1	6
15.C1	-0.0618451	2	7
15.C2	-0.0618451	2	7
15.C3	-0.0520853	2	7
1.C1	0.248945	1	7
1.C2	0.244092	1	7
1.C3	0.373883	1	7
