# Supplementary material for: Bottleneck size drives the evolution of cooperative traits in an aggregative multicellular myxobacterium
Source: PLoS Biol. 2026 Jan 6;24(1):e3003499. doi: 10.1371/journal.pbio.3003499 (PMC12773805; doi:10.1371/journal.pbio.3003499)
Supplement: S1 Data — This folder also contains R codes to reproduce the figures, Matlab code for running the life cycle simulation and Matlab code to reproduce Fig 5b. (ZIP) [file pbio.3003499.s013.zip › S1 Data/Fig 2d.xlsx]

## Sheet: Sheet1
X	Y	C	R	y
15.C1	0.542444	2	1	99.2444	X = Evolved clone
15.C1	0.304168	2	2	99.5526	Y = Relative Germination efficiency in presence of E. coli ( evolved - ancestor)
15.C1	0.310605	2	3	98.9176	C = Bottleneck Class ( 1 - 1% or 2- 15%)
15.C1	0.291154	2	4	99.6614	R = Biological Replicates
15.C1	0.22009	2	5	99.7	y = Germination efficiency %
15.C1	0.345098	2	6	99.5833
1.C1	-0.45	1	1	0
1.C1	-0.483666	1	2	20.7692
1.C1	-0.678571	1	3	0
1.C1	-0.676048	1	4	2.94118
1.C1	-0.77691	1	5	0
1.C1	-0.650735	1	6	0
