# Supplementary material for: Bottleneck size drives the evolution of cooperative traits in an aggregative multicellular myxobacterium
Source: PLoS Biol. 2026 Jan 6;24(1):e3003499. doi: 10.1371/journal.pbio.3003499 (PMC12773805; doi:10.1371/journal.pbio.3003499)
Supplement: S1 Data — This folder also contains R codes to reproduce the figures, Matlab code for running the life cycle simulation and Matlab code to reproduce Fig 5b. (ZIP) [file pbio.3003499.s013.zip › S1 Data/Fig 2e.xlsx]

## Sheet: Sheet1
Y	C	X	R	absY	y
4.05307	2	15.C1	1	4.05307	2.01322	X = Evolved clone
3.48194	2	15.C2	1	3.48194	1.866	Y = Relative fitness( evolved - ancestor)
3.46401	2	15.C3	1	3.46401	1.86118	C = Bottleneck Class ( 1 - 1% or 2- 15%)
0	1	1.C1	1	0	0	R = Biological Replicates
-0.228479	1	1.C2	1	0.228479	0.477995	y = sign sqrt tranformed data
-0.339948	1	1.C3	1	0.339948	0.583051
1.93281	2	15.C1	2	1.93281	1.39026
2.41476	2	15.C2	2	2.41476	1.55395
2.12543	2	15.C3	2	2.12543	1.45788
0.475657	1	1.C1	2	0.475657	0.689679
0.617159	1	1.C2	2	0.617159	0.785594
-0.548477	1	1.C3	2	0.548477	0.740592
3.92652	2	15.C1	3	3.92652	1.98154
2.6981	2	15.C2	3	2.6981	1.64259
3.1758	2	15.C3	3	3.1758	1.78208
-0.812913	1	1.C1	3	0.812913	0.901617
-0.778151	1	1.C2	3	0.778151	0.882129
0.753328	1	1.C3	3	0.753328	0.867945
