# Supplementary material for: Bottleneck size drives the evolution of cooperative traits in an aggregative multicellular myxobacterium
Source: PLoS Biol. 2026 Jan 6;24(1):e3003499. doi: 10.1371/journal.pbio.3003499 (PMC12773805; doi:10.1371/journal.pbio.3003499)
Supplement: S1 Data — This folder also contains R codes to reproduce the figures, Matlab code for running the life cycle simulation and Matlab code to reproduce Fig 5b. (ZIP) [file pbio.3003499.s013.zip › S1 Data/Fig 3a.xlsx]

## Sheet: Sheet1
X	G	Mono	Mono_rel
S1	1	6.69911	-0.344075		X = Evolved clones ( S- 1 %, R- 15 %)
S2	1	6.4638	-0.579387		G = either 1 % (1) or 15 % (2)
S3	1	6.48514	-0.558046		Mono = Mono-culture spore productivity
S4	1	6.42487	-0.618311		Mono_rel = Mono-culture spore productivity relative to ancestor
S5	1	6.88331	-0.159875
S6	1	7.39709	0.353904
S7	1	7.46259	0.419408
S8	1	6.58997	-0.453213
S9	1	7.37067	0.327485
S10	1	7.43297	0.389786
S11	1	7.44738	0.404196
S12	1	7.07081	0.0276225
R1	2	4.58173	-2.46146
R2	2	4.80576	-2.23743
R3	2	4.41622	-2.62696
R5	2	5.91191	-1.13128
R6	2	5.48545	-1.55773
R7	2	6.79815	-0.245033
R8	2	6.95112	-0.0920636
R9	2	6.05057	-0.992612
R10	2	6.22445	-0.818734
R11	2	6.3373	-0.705884
R12	2	7.48657	0.443388
