# Supplementary material for: Bottleneck size drives the evolution of cooperative traits in an aggregative multicellular myxobacterium
Source: PLoS Biol. 2026 Jan 6;24(1):e3003499. doi: 10.1371/journal.pbio.3003499 (PMC12773805; doi:10.1371/journal.pbio.3003499)
Supplement: S1 Data — This folder also contains R codes to reproduce the figures, Matlab code for running the life cycle simulation and Matlab code to reproduce Fig 5b. (ZIP) [file pbio.3003499.s013.zip › S1 Data/Fig 3b.xlsx]

## Sheet: Sheet1
X	Wij	G
S1	0.453579	1	X = Evolved clones ( S- 1 %, R- 15 %)
S2	0.274349	1	Wij = Relative competitive fitness
S3	0.0347579	1	G = either 1 % (1) or 15 % (2)
S4	0.060717	1
S5	0.71723	1
S6	1.79855	1
S7	2.54348	1
S8	0.222304	1
S9	1.62381	1
S10	1.935	1
S11	1.9101	1
S12	0.992324	1
R1	2.30684	2
R2	2.11661	2
R3	2.47381	2
R5	3.19171	2
R6	2.4503	2
R7	3.01094	2
R8	2.54666	2
R9	2.8604	2
R10	2.64118	2
R11	2.91285	2
R12	3.34267	2
