# Supplementary material for: Bottleneck size drives the evolution of cooperative traits in an aggregative multicellular myxobacterium
Source: PLoS Biol. 2026 Jan 6;24(1):e3003499. doi: 10.1371/journal.pbio.3003499 (PMC12773805; doi:10.1371/journal.pbio.3003499)
Supplement: S1 Data — This folder also contains R codes to reproduce the figures, Matlab code for running the life cycle simulation and Matlab code to reproduce Fig 5b. (ZIP) [file pbio.3003499.s013.zip › S1 Data/Fig 3c.xlsx]

## Sheet: Sheet1
X	Cij	EA	G
S1	-0.146042	E	1	X = Evolved clones ( S- 1 %, R- 15 %)
S2	0.140747	E	1	Cij = One-way competitive effect
S3	-0.0863392	E	1	G = either 1 % (1) or 15 % (2)
S4	-0.184621	E	1	EA = Direction of one-way effect ( E - On evolved by ancestor, A - on ancestor by evolved)
S5	0.0334586	E	1
S6	0.0224133	E	1
S7	0.495673	E	1
S8	0.0868184	E	1
S9	0.228883	E	1
S10	0.270679	E	1
S11	0.108255	E	1
S12	0.1548	E	1
R1	1.362	E	2
R2	1.30257	E	2
R3	1.40904	E	2
R5	1.57182	E	2
R6	0.80652	E	2
R7	0.651771	E	2
R8	0.396838	E	2
R9	1.77809	E	2
R10	0.00650208	E	2
R11	0.122009	E	2
R12	0.317009	E	2
S1	-0.33201	A	1
S2	-0.101304	A	1
S3	-0.0674576	A	1
S4	-0.251962	A	1
S5	-0.231961	A	1
S6	-0.810551	A	1
S7	-1.01671	A	1
S8	0.0229875	A	1
S9	-0.455754	A	1
S10	-0.662846	A	1
S11	-0.785966	A	1
S12	-0.198215	A	1
R1	-2.79462	A	2
R2	-2.43978	A	2
R3	-3.08004	A	2
R5	-2.13949	A	2
R6	-2.58982	A	2
R7	-1.99251	A	2
R8	-1.6302	A	2
R9	-1.46324	A	2
R10	-2.84172	A	2
R11	-2.88504	A	2
R12	-1.97059	A	2
