# Supplementary material for: Bottleneck size drives the evolution of cooperative traits in an aggregative multicellular myxobacterium
Source: PLoS Biol. 2026 Jan 6;24(1):e3003499. doi: 10.1371/journal.pbio.3003499 (PMC12773805; doi:10.1371/journal.pbio.3003499)
Supplement: S1 Data — This folder also contains R codes to reproduce the figures, Matlab code for running the life cycle simulation and Matlab code to reproduce Fig 5b. (ZIP) [file pbio.3003499.s013.zip › S1 Data/Fig 3d.xlsx]

## Sheet: Sheet1
CC	CIJ
C3	1.44247	CC = Direction of one-way competitive effect ( C3 - Effect on C3 by C12, C12 - Effect on C12 by C3)
C3	1.30542	CIJ - One-way competitive effect
C3	1.32789
C3	1.55811
C12	-1.25735
C12	-1.49951
C12	-1.85776
C12	-1.8002
