# Supplementary material for: Bottleneck size drives the evolution of cooperative traits in an aggregative multicellular myxobacterium
Source: PLoS Biol. 2026 Jan 6;24(1):e3003499. doi: 10.1371/journal.pbio.3003499 (PMC12773805; doi:10.1371/journal.pbio.3003499)
Supplement: S1 Data — This folder also contains R codes to reproduce the figures, Matlab code for running the life cycle simulation and Matlab code to reproduce Fig 5b. (ZIP) [file pbio.3003499.s013.zip › S1 Data/Fig 4a.xlsx]

## Sheet: Sheet1
Clone	Spore	Color	Sub	R
A0	7.81954	A0	A	1		A0 - Ancestor with WT MXAN_1093
R0	4.73239	R0	R	1		R0 - R clone with mut_MXAN_1093
Anew.C1	1	Anew	A	1		Anew - Ancestor with allele exchanged mut_MXAN_1093 ( C1, C2 and C3 - different clones having the allele exchanged)
Anew.C2	1.30103	Anew	A	1		Rnew - R clones with allele exchanged WT_1093 (( C1, C2 and C3 - different clones having the allele exchanged))
Anew.C3	1.47712	Anew	A	1
Rnew.C1	8.01284	Rnew	R	1		R - Biological replicates
Rnew.C2	7.89209	Rnew	R	1
Rnew.C3	7.91381	Rnew	R	1
A0	7.83251	A0	A	2
R0	3.25527	R0	R	2
Anew.C1	1	Anew	A	2
Anew.C2	1.47712	Anew	A	2
Anew.C3	1	Anew	A	2
Rnew.C1	7.94448	Rnew	R	2
Rnew.C2	8.04532	Rnew	R	2
Rnew.C3	8.04139	Rnew	R	2
A0	7.82607	A0	A	3
R0	3.98677	R0	R	3
Anew.C1	1	Anew	A	3
Anew.C2	1.8451	Anew	A	3
Anew.C3	1.69897	Anew	A	3
Rnew.C1	7.89763	Rnew	R	3
Rnew.C2	7.86923	Rnew	R	3
Rnew.C3	7.99564	Rnew	R	3
A0	7.89209	A0	A	4
R0	3.61278	R0	R	4
Anew.C1	1	Anew	A	4
Anew.C2	1.47712	Anew	A	4
Anew.C3		Anew	A	4
Rnew.C1	7.89209	Rnew	R	4
Rnew.C2	7.94448	Rnew	R	4
Rnew.C3	7.97772	Rnew	R	4
