# Supplementary material for: Bottleneck size drives the evolution of cooperative traits in an aggregative multicellular myxobacterium
Source: PLoS Biol. 2026 Jan 6;24(1):e3003499. doi: 10.1371/journal.pbio.3003499 (PMC12773805; doi:10.1371/journal.pbio.3003499)
Supplement: S1 Data — This folder also contains R codes to reproduce the figures, Matlab code for running the life cycle simulation and Matlab code to reproduce Fig 5b. (ZIP) [file pbio.3003499.s013.zip › S1 Data/Fig 4b.xlsx]

## Sheet: Sheet1
X	Wij
New_ANC	2.09342	X = Identity of the allele exchanged clone ( New_ANC - Ancestor clone with mut_MXAN_1093, New_R - 15 % clone with WT MXAN_1093)
New_R	1.62827	Wij = Relative competitive fitness
New_ANC	0.904595
New_R	2.21924
New_ANC	1.62022
New_R	2.31902
New_ANC	1.60154
New_R	2.39064
