# Supplementary material for: Bottleneck size drives the evolution of cooperative traits in an aggregative multicellular myxobacterium
Source: PLoS Biol. 2026 Jan 6;24(1):e3003499. doi: 10.1371/journal.pbio.3003499 (PMC12773805; doi:10.1371/journal.pbio.3003499)
Supplement: S1 Data — This folder also contains R codes to reproduce the figures, Matlab code for running the life cycle simulation and Matlab code to reproduce Fig 5b. (ZIP) [file pbio.3003499.s013.zip › S1 Data/Fig 4c.xlsx]

## Sheet: Sheet1
CIJ	AE	BG
2.65927	EX	A	CIJ= One-way effect of ancestor vs allele exchanged clone competition
-0.166396	EX	R	AE = Direction of the one-way effect ( EX - effect on allele exchanged clone by GV2 (anc), GV2 - effect on GV2 (anc) by allele exchanged clone)
1.8927	EX	A	BG = Allele exchanged clone back ground ( A - GV1 (anc) with mut_MXAN_1093, R - 15 % clone with WT MXAN_1093)
0.184473	EX	R
2.31024	EX	A
0.188253	EX	R
2.19137	EX	A
0.254848	EX	R
-2.92831	GV2	A
-1.25863	GV2	R
-1.89854	GV2	A
-1.39794	GV2	R
-1.15127	GV2	A
-0.662247	GV2	R
-2.22432	GV2	A
-1.04686	GV2	R
