# Supplementary material for: Bottleneck size drives the evolution of cooperative traits in an aggregative multicellular myxobacterium
Source: PLoS Biol. 2026 Jan 6;24(1):e3003499. doi: 10.1371/journal.pbio.3003499 (PMC12773805; doi:10.1371/journal.pbio.3003499)
Supplement: S1 Data — This folder also contains R codes to reproduce the figures, Matlab code for running the life cycle simulation and Matlab code to reproduce Fig 5b. (ZIP) [file pbio.3003499.s013.zip › S1 Data/Fig 5a.xlsx]

## Sheet: Sheet1
I	X	Y
7.3	0.233892	0.000196877	I = Identity of the natural isolate ( X.Y, X - Identitity of the fruiting body, Y - isolated clone number)
5.2	0.18971	0.000218746	X = Sporulation efficiency
7.4	0.177869	0.000340611	Y = Germination efficiency
9.3	0.223892	0.000281152
2.3	0.212791	0.000311293
1.2	0.152257	0.000313511
2.4	0.206107	0.000314356
3.3	0.130346	0.000329704
3.2	0.183248	0.000249589
1.4	0.161679	0.000376767
4.2	0.152399	0.000462382
4.3	0.126696	0.00051257
4.4	0.153003	0.000228274
