# Supplementary material for: Bottleneck size drives the evolution of cooperative traits in an aggregative multicellular myxobacterium
Source: PLoS Biol. 2026 Jan 6;24(1):e3003499. doi: 10.1371/journal.pbio.3003499 (PMC12773805; doi:10.1371/journal.pbio.3003499)
Supplement: S1 Data — This folder also contains R codes to reproduce the figures, Matlab code for running the life cycle simulation and Matlab code to reproduce Fig 5b. (ZIP) [file pbio.3003499.s013.zip › S1 Data/Fig 5b.xlsx]

## Sheet: Sheet1
0.4	-0.0904	0.6	S
0.4	-0.052	0.7	S
0.4	-0.0165	0.8	S
0.4	0.0164	0.9	S
0.4	0.0404	0.98	S
0.5	-0.0904	0.6	S
0.5	-0.0519	0.7	S
0.5	-0.0164	0.8	S
0.5	0.0161	0.9	S
0.5	0.0403	0.98	S
0.6	-0.0909	0.6	S
0.6	-0.0515	0.7	S
0.6	-0.0167	0.8	S
0.6	0.0167	0.9	S
0.6	0.0405	0.98	S
0.7	-0.0913	0.6	S
0.7	-0.0516	0.7	S
0.7	-0.0153	0.8	S
0.7	0.0181	0.9	S
0.7	0.0429	0.98	S
0.8	-0.0913	0.6	S
0.8	-0.0515	0.7	S
0.8	-0.0157	0.8	S
0.8	0.0178	0.9	S
0.8	0.0427	0.98	S
0.9	-0.0916	0.6	S
0.9	-0.0525	0.7	S
0.9	-0.0161	0.8	S
0.9	0.0178	0.9	S
0.9	0.043	0.98	S
0.4	-0.2217	0.6	G
0.4	-0.2284	0.7	G
0.4	-0.2245	0.8	G
0.4	-0.2262	0.9	G
0.4	-0.2247	0.98	G
0.5	-0.133	0.6	G
0.5	-0.1274	0.7	G
0.5	-0.13	0.8	G
0.5	-0.1305	0.9	G
0.5	-0.1295	0.98	G
0.6	-0.045	0.6	G
0.6	-0.0499	0.7	G
0.6	-0.0495	0.8	G
0.6	-0.0488	0.9	G
0.6	-0.0476	0.98	G
0.7	0.0178	0.6	G
0.7	0.0164	0.7	G
0.7	0.0219	0.8	G
0.7	0.0128	0.9	G
0.7	0.0131	0.98	G
0.8	0.0772	0.6	G
0.8	0.0754	0.7	G
0.8	0.0743	0.8	G
0.8	0.0747	0.9	G
0.8	0.0701	0.98	G
0.9	0.1252	0.6	G
0.9	0.1291	0.7	G
0.9	0.1267	0.8	G
0.9	0.128	0.9	G
0.9	0.1277	0.98	G
