# Supplementary material for: Bottleneck size drives the evolution of cooperative traits in an aggregative multicellular myxobacterium
Source: PLoS Biol. 2026 Jan 6;24(1):e3003499. doi: 10.1371/journal.pbio.3003499 (PMC12773805; doi:10.1371/journal.pbio.3003499)
Supplement: S1 Data — This folder also contains R codes to reproduce the figures, Matlab code for running the life cycle simulation and Matlab code to reproduce Fig 5b. (ZIP) [file pbio.3003499.s013.zip › S1 Data/Fig 5cd.xlsx]

## Sheet: Sheet1
S	G	BN
0.0572974	-0.0870384	S	BN = Bottlneck regimen; S - 1% and R - 15%
0.0561619	-0.0869338	S	S = Spore productivity from model simluations
0.057706	-0.0906577	S	G = Germination efficiency from model simulations
0.0572472	-0.0825215	S
0.0566764	-0.085856	S
-0.0712027	0.125151	R
-0.0714851	0.130772	R
-0.0705923	0.125426	R
-0.0711934	0.129333	R
-0.0713652	0.120898	R
