# Supplementary material for: Bottleneck size drives the evolution of cooperative traits in an aggregative multicellular myxobacterium
Source: PLoS Biol. 2026 Jan 6;24(1):e3003499. doi: 10.1371/journal.pbio.3003499 (PMC12773805; doi:10.1371/journal.pbio.3003499)
Supplement: S1 Data — This folder also contains R codes to reproduce the figures, Matlab code for running the life cycle simulation and Matlab code to reproduce Fig 5b. (ZIP) [file pbio.3003499.s013.zip › S1 Data/Fig_5b_code.m]

% Clear workspace and command window
clear;
clc;
close all;

% Load data from the Excel file (third sheet assumed)
data = xlsread('Fig 5b.xlsx');  % Load from sheet 3

% Extract X, Y, Z columns from the loaded data
X = data(:, 1);  % First column for X values (epsilon)
Y = data(:, 3);  % Third column for Y values (gamma)
Z = data(:, 2);  % Second column for Z values (Relative fitness)

% Load the fourth column from Sheet 3 (categorical data 'S' or 'G')
[numData, txtData, rawData] = xlsread('Fig 5b.xlsx');
S_G = rawData(1:end, 4);  % Extract the fourth column as categorical data (S or G)

% Convert the categorical data (S/G) to logical arrays for color mapping
S_logical = strcmp(S_G, 'S');  % Logical array where S = true
G_logical = strcmp(S_G, 'G');  % Logical array where G = true

% Create a meshgrid for surface plotting based on data points
[Xq_S, Yq_S] = meshgrid(linspace(min(X(S_logical)), max(X(S_logical)), 10), ...
                        linspace(min(Y(S_logical)), max(Y(S_logical)), 10));

[Xq_G, Yq_G] = meshgrid(linspace(min(X(G_logical)), max(X(G_logical)), 10), ...
                        linspace(min(Y(G_logical)), max(Y(G_logical)), 10));

% Interpolate Z values for the planes
Zq_S = griddata(X(S_logical), Y(S_logical), Z(S_logical), Xq_S, Yq_S, 'linear');
Zq_G = griddata(X(G_logical), Y(G_logical), Z(G_logical), Xq_G, Yq_G, 'linear');

% Create the surface plot for S (in red)
figure;
surf(Xq_S, Yq_S, Zq_S, 'FaceColor', 'red', 'EdgeColor', 'none', 'FaceAlpha', 0.5);
hold on;

% Create the surface plot for G (in blue)
surf(Xq_G, Yq_G, Zq_G, 'FaceColor', 'blue', 'EdgeColor', 'none', 'FaceAlpha', 0.5);

% Plot data points for S (in red)
plot3(X(S_logical), Y(S_logical), Z(S_logical), 'r.', 'MarkerSize', 18, 'LineWidth', 1.5);

% Plot data points for G (in blue)
plot3(X(G_logical), Y(G_logical), Z(G_logical), 'b.', 'MarkerSize', 18, 'LineWidth', 1.5);

% Add labels and title
xlabel('epsilon', 'FontWeight', 'bold');
ylabel('gamma', 'FontWeight', 'bold');
zlabel('Relative fitness', 'FontWeight', 'bold');
title('Two Planes with Data Points (S and G)-15%');


% Enable grid and customize the plot
grid on;
view(3);  % 3D view

% Add legend
legend({'S Plane', 'G Plane', 'S Data Points', 'G Data Points'}, 'Location', 'southoutside');


% save

saveas(gcf, '1_3D.pdf');

% Export the figure as a PDF with high resolution
exportgraphics(gcf, '1_3D_high.tiff', 'Resolution', 600);

% Save the figure as an EPS file
saveas(gcf, '1_3D_e.eps', 'epsc');  % 'epsc' for color EPS

% Export the figure as an EPS file
print('1_3D_high_e', '-depsc', '-r600');  % '-depsc' for color EPS, '-r300' for 300 DPI

print(gcf, 'C:/Users/Jyotsna/Documents/3D.tiff', '-dtiff', '-r600');  % 600 dpi TIFF
