# Supplementary material for: Bottleneck size drives the evolution of cooperative traits in an aggregative multicellular myxobacterium
Source: PLoS Biol. 2026 Jan 6;24(1):e3003499. doi: 10.1371/journal.pbio.3003499 (PMC12773805; doi:10.1371/journal.pbio.3003499)
Supplement: S1 Data — This folder also contains R codes to reproduce the figures, Matlab code for running the life cycle simulation and Matlab code to reproduce Fig 5b. (ZIP) [file pbio.3003499.s013.zip › S1 Data/R_code_compiled.R]

# Bottleneck size drives the evolution of cooperative traits in an aggregative multicellular myxobacterium
# Code owner : Jyotsna Kalathera

# A list of required packages
required.packages = c('dplyr', 'ggplot2', 'readxl', 'Hmisc', "agricolae")

# Now load the required.packages
lapply(required.packages, require, character.only = TRUE)

# The theme to use for the plots
themegeneral =
  theme_classic() +
  # Axis theme specifics
  theme(axis.text = element_text(size = 20)) +
  theme(axis.title = element_text(size = 24)) +
  theme(axis.title.y = element_text(hjust = 0.2)) +
  theme(axis.title.x = element_text(margin = margin(t = 8))) +
  theme(axis.title.y = element_text(margin = margin(r = 12))) +
  # Specify horizontal facet labels
  theme(strip.text.x = element_text(size = 13)) +
  # Legends specifics
  theme(legend.text = element_text(size = 15),
        legend.title = element_text(size = 17)) +
  # Dimensions of Plot Margin hard coded
  theme(plot.margin = margin(1.5, 0.5, 0.5, 0.5, "cm"))+
  theme(axis.line = element_line(colour = 'black', size = 1.5))+
  theme(axis.ticks = element_line(colour = "black", size = 2))

# -----------------Main Figures-------------------------------------------------


#------------------Figure 2 ---------------------------------------------------------------


# Figure 2a : Clonal Sporulation------------------------------------------------------------  

# Stringent population bottleneck selects for faster growth and efficient sporulation, whereas relaxed population bottleneck selects for improved predation and germination efficiency.

# load data

MS_data_compiled <- read_excel("Excel sheets/Fig 2a.xlsx")
View(MS_data_compiled)

data<-MS_data_compiled

 


# Plot : mean, confidence interval of relative spore productivity (evolved / ancestor) for all the clones

ggplot(data, aes(x = X, y = Y)) +
  # Plot the clonal data side by side
  geom_jitter(
    aes(x = X, y = Y),
    binaxis = "y",
    stackdir = "center",
    size = 3.5,
    width = 0.02,
    binpositions = "all",
    alpha = 0.3
  ) +
  # Plot the mean of relative spore productivity
  stat_summary(
    fun = mean,
    geom = "point",
    size = 6 ) +
  # Plot the 95% confidence interval of spore productivity
  stat_summary(
    fun.data = mean_cl_normal,
    fun.args = list(conf.int = .95),
    geom = "errorbar",
    size = 1,
    width = 0.05)  +
  # Plot visual aesthetics
  labs(y = "Relative spore productivity\n(evolved-ancestor)", x = "Evolved clones") +
  themegeneral +
  scale_y_continuous(limits = c(-6, 2),
                     breaks = c(-6,-4,-2, 0, 2)) 


# Normality assumption check before one-sample t test 

library(dplyr)
# Check normality of Y in each group X
shapiro_results <- data %>%
  group_by(X) %>%
  summarise(
    shapiro_p = shapiro.test(Y)$p.value,
    .groups = "drop"
  )
print(shapiro_results)


# one sample t test with FDR (Bonferroni) correction

library(dplyr)
library(purrr)
library(stats)

test_results <- data %>%
  group_by(X) %>%
  summarise(
    N = n(),
    mean_Y = mean(Y, na.rm = TRUE),
    test_result = list(t.test(Y, mu = 0)),
    stat = map_dbl(test_result, ~ .x$statistic),
    p_value = map_dbl(test_result, ~ .x$p.value),
    .groups = "drop"
  ) %>%
  mutate(
    p_adj_fdr = p.adjust(p_value, method = "bonferroni")
  )

print(test_results)


# Two sample test


library(dplyr)
library(car)


# 1. Average per subset
subset_avg <- data %>%
  group_by(C, X) %>%
  summarise(Y = mean(Y, na.rm = TRUE), .groups = "drop")

# 2. Shapiro-Wilk test for normality per group
shapiro_results <- subset_avg %>%
  group_by(C) %>%
  summarise(
    shapiro_p = shapiro.test(Y)$p.value,
    .groups = "drop"
  )


# 3. Levene’s Test for equal variance
levene_p <- leveneTest(Y ~ factor(C), data = subset_avg)$`Pr(>F)`[1]


# 4. Decide test based on assumptions
normal_all <- all(shapiro_results$shapiro_p > 0.05)
equal_var <- levene_p > 0.05

# 5. Choose t-test or Welch's t-test based on variance
ttest_result <- t.test(Y ~ C, data = subset_avg, var.equal = equal_var)

# 6. Compute group means
set_means <- subset_avg %>%
  group_by(C) %>%
  summarise(
    avg_log = mean(Y),
    .groups = "drop"
  )

# 7. Fold change
log_diff <- set_means$avg_log[set_means$C == "1"] - 
  set_means$avg_log[set_means$C == "2"]
fold_change <- 10^log_diff  # adjust if using log2

# 8. Summary output
summary_df <- tibble(
  mean_log_set1 = set_means$avg_log[set_means$C == "1"],
  mean_log_set2 = set_means$avg_log[set_means$C == "2"],
  log_diff = log_diff,
  fold_change = fold_change,
  t_stat = unname(ttest_result$statistic),
  df = unname(ttest_result$parameter),
  p_value = ttest_result$p.value,
  CI_lower = ttest_result$conf.int[1],
  CI_upper = ttest_result$conf.int[2],
  shapiro_p_set1 = shapiro_results$shapiro_p[shapiro_results$C == "1"],
  shapiro_p_set2 = shapiro_results$shapiro_p[shapiro_results$C == "2"],
  levene_p = levene_p
)

# Two sample results in tibble 

library(dplyr)
library(car)

# 1. Average per subset
subset_avg 

# 2. Shapiro-Wilk test for normality per group
shapiro_results 

# 3. Levene’s Test for equal variance
levene_p 


# 4. Decide test based on assumptions
normal_all 
equal_var 

# 5. Choose t-test or Welch's t-test based on variance
ttest_result 

# 6. Compute group means
set_means 

# 7. Fold change
log_diff <- set_means$avg_log[set_means$C == "1"] - 
  set_means$avg_log[set_means$C == "2"]

# 8. Summary output
summary_df 

View(summary_df)


# Figure 2b : Clonal growth - 48hrs--------------------------------------------- 

# load data

MS_data_compiled <- read_excel("Excel sheets/Fig 2b.xlsx")
View(MS_data_compiled)

data<-MS_data_compiled


# Plot : mean, confidence interval of relative spore productivity (evolved / ancestor) for all the clones

ggplot(data, aes(x = X, y = Y)) +
  stat_summary(
    fun = mean,
    geom = "point",
    size = 6 ,
    aes(group=X))+ 
  stat_summary(
    fun.data = mean_cl_normal,
    fun.args = list(conf.int = .95),
    geom = "errorbar",
    size = 0.5,
    width = 0.05,
    aes(group=X)) +
  geom_jitter(
    aes(x = X, y = Y),
    alpha=0.3,
    binaxis = "y",
    stackdir = "center",
    size = 3.5,
    width = 0.02, 
    binpositions = "all")+
  themegeneral+
  scale_y_continuous(breaks=c(0,2,4,6,8))+ ylim(0,8)+
  labs(x = "Evolved clones", y = "Relative growth \n (evolved OD / ancestor OD)")


# Normality assumption check before one-sample t test 

library(dplyr)
# Check normality of y in each group X
shapiro_results <- data %>%
  group_by(X) %>%
  summarise(
    shapiro_p = shapiro.test(Y)$p.value,
    .groups = "drop"
  )
print(shapiro_results)


# one sample t test with FDR (BH) correction

library(dplyr)
library(purrr)
library(stats)

test_results <- data %>%
  group_by(X) %>%
  summarise(
    N = n(),
    mean_Y = mean(Y, na.rm = TRUE),
    test_result = list(t.test(Y, mu = 1)),
    stat = map_dbl(test_result, ~ .x$statistic),
    p_value = map_dbl(test_result, ~ .x$p.value),
    .groups = "drop"
  ) %>%
  mutate(
    p_adj_fdr = p.adjust(p_value, method = "BH")
  )

print(test_results)


# Two sample test


library(dplyr)
library(car)


# 1. Average per subset
subset_avg <- data %>%
  group_by(C, X) %>%
  summarise(Y = mean(Y, na.rm = TRUE), .groups = "drop")

# 2. Shapiro-Wilk test for normality per group
shapiro_results <- subset_avg %>%
  group_by(C) %>%
  summarise(
    shapiro_p = shapiro.test(Y)$p.value,
    .groups = "drop"
  )


# 3. Levene’s Test for equal variance
levene_p <- leveneTest(Y ~ factor(C), data = subset_avg)$`Pr(>F)`[1]


# 4. Decide test based on assumptions
normal_all <- all(shapiro_results$shapiro_p > 0.05)
equal_var <- levene_p > 0.05

# 5. Choose t-test or Welch's t-test based on variance
ttest_result <- t.test(Y ~ C, data = subset_avg, var.equal = equal_var)

# 6. Compute group means
set_means <- subset_avg %>%
  group_by(C) %>%
  summarise(
    avg_log = mean(Y),
    .groups = "drop"
  )

# 7. Fold change
log_diff <- set_means$avg_log[set_means$C == "1"] / 
  set_means$avg_log[set_means$C == "2"]
fold_change <- 10^log_diff  # adjust if using log2

# 8. Summary output
summary_df <- tibble(
  mean_log_set1 = set_means$avg_log[set_means$C == "1"],
  mean_log_set2 = set_means$avg_log[set_means$C == "2"],
  log_diff = log_diff,
  fold_change = fold_change,
  t_stat = unname(ttest_result$statistic),
  df = unname(ttest_result$parameter),
  p_value = ttest_result$p.value,
  CI_lower = ttest_result$conf.int[1],
  CI_upper = ttest_result$conf.int[2],
  shapiro_p_set1 = shapiro_results$shapiro_p[shapiro_results$C == "1"],
  shapiro_p_set2 = shapiro_results$shapiro_p[shapiro_results$C == "2"],
  levene_p = levene_p
)

# Two sample results in tibble 

library(dplyr)
library(car)

# 1. Average per subset
subset_avg 

# 2. Shapiro-Wilk test for normality per group
shapiro_results 

# 3. Levene’s Test for equal variance
levene_p 


# 4. Decide test based on assumptions
normal_all 
equal_var 

# 5. Choose t-test or Welch's t-test based on variance
ttest_result 

# 6. Compute group means
set_means 

# 7. Fold change
log_diff <- set_means$avg_log[set_means$C == "1"] - 
  set_means$avg_log[set_means$C == "2"]

# 8. Summary output
summary_df 

View(summary_df)

#---

# Figure 2c - Clonal predation------------------------------------- 

# load data

MS_data_compiled <- read_excel("Excel sheets/Fig 2c.xlsx")
View(MS_data_compiled)

data<-MS_data_compiled

ggplot(data, aes(x = X, y = Y)) +
  # Plot the clonal data side by side
  geom_jitter(
    aes(x = X, y = Y),
    binaxis = "y",
    stackdir = "center",
    size = 3.5,
    width = 0.02,
    binpositions = "all",
    alpha = 0.3
  ) +
  # Plot the mean 
  stat_summary(
    fun = mean,
    geom = "point",
    size = 6 ) +
  # Plog the 95% confidence interval of spore productivity
  stat_summary(
    fun.data = mean_cl_normal,
    fun.args = list(conf.int = .95),
    geom = "errorbar",
    size = 1,
    width = 0.05)  +
  # Plot visual aesthetics
  labs(y = "Relative prey survival\n(evolved - ancestor)", x = "Clones") +
  themegeneral +
  scale_y_continuous(limits = c(-0.6, 0.6),breaks = c(-0.6,-0.3, 0, 0.3,0.6))


# Normality assumption check before one-sample t test 

library(dplyr)
# Check normality of y in each group X
shapiro_results <- data %>%
  group_by(X) %>%
  summarise(
    shapiro_p = shapiro.test(Y)$p.value,
    .groups = "drop"
  )
print(shapiro_results)


# one sample t test with FDR (Bonferroni) correction

library(dplyr)
library(purrr)
library(stats)

test_results <- data %>%
  group_by(X) %>%
  summarise(
    N = n(),
    mean_Y = mean(Y, na.rm = TRUE),
    test_result = list(t.test(Y, mu = 0)),
    stat = map_dbl(test_result, ~ .x$statistic),
    p_value = map_dbl(test_result, ~ .x$p.value),
    .groups = "drop"
  ) %>%
  mutate(
    p_adj_fdr = p.adjust(p_value, method = "bonferroni")
  )

print(test_results)


# Two sample test


library(dplyr)
library(car)


# 1. Average per subset
subset_avg <- data %>%
  group_by(C, X) %>%
  summarise(Y = mean(Y, na.rm = TRUE), .groups = "drop")

# 2. Shapiro-Wilk test for normality per group
shapiro_results <- subset_avg %>%
  group_by(C) %>%
  summarise(
    shapiro_p = shapiro.test(Y)$p.value,
    .groups = "drop"
  )


# 3. Levene’s Test for equal variance
levene_p <- leveneTest(Y ~ factor(C), data = subset_avg)$`Pr(>F)`[1]


# 4. Decide test based on assumptions
normal_all <- all(shapiro_results$shapiro_p > 0.05)
equal_var <- levene_p > 0.05

# 5. Choose t-test or Welch's t-test based on variance
ttest_result <- t.test(Y ~ C, data = subset_avg, var.equal = equal_var)

# 6. Compute group means
set_means <- subset_avg %>%
  group_by(C) %>%
  summarise(
    avg_log = mean(Y),
    .groups = "drop"
  )

# 7. Fold change
log_diff <- set_means$avg_log[set_means$C == "1"] / 
  set_means$avg_log[set_means$C == "2"]
fold_change <- 10^log_diff  # adjust if using log2

# 8. Summary output
summary_df <- tibble(
  mean_log_set1 = set_means$avg_log[set_means$C == "1"],
  mean_log_set2 = set_means$avg_log[set_means$C == "2"],
  log_diff = log_diff,
  fold_change = fold_change,
  t_stat = unname(ttest_result$statistic),
  df = unname(ttest_result$parameter),
  p_value = ttest_result$p.value,
  CI_lower = ttest_result$conf.int[1],
  CI_upper = ttest_result$conf.int[2],
  shapiro_p_set1 = shapiro_results$shapiro_p[shapiro_results$C == "1"],
  shapiro_p_set2 = shapiro_results$shapiro_p[shapiro_results$C == "2"],
  levene_p = levene_p
)

# Two sample results in tibble 

library(dplyr)
library(car)

# 1. Average per subset
subset_avg 

# 2. Shapiro-Wilk test for normality per group
shapiro_results 

# 3. Levene’s Test for equal variance
levene_p 


# 4. Decide test based on assumptions
normal_all 
equal_var 

# 5. Choose t-test or Welch's t-test based on variance
ttest_result 

# 6. Compute group means
set_means 

# 7. Fold change
log_diff <- set_means$avg_log[set_means$C == "1"] - 
  set_means$avg_log[set_means$C == "2"]

# 8. Summary output
summary_df 

View(summary_df)


# Figure 2d - Clonal germination ---------------------------------------------- 

MS_data_compiled <- read_excel("Excel sheets/Fig 2d.xlsx")
View(MS_data_compiled)

data<-MS_data_compiled


ggplot(data, aes(x = X, y = Y)) +
  # Plot the clonal data side by side
  geom_jitter(
    aes(x = X, y = Y),
    binaxis = "y",
    stackdir = "center",
    size = 3.5,
    width = 0.02,
    binpositions = "all",
    alpha = 0.3
  ) +
  # Plot the mean 
  stat_summary(
    fun = mean,
    geom = "point",
    size = 6 ) +
  # Plot the 95% confidence interval 
  stat_summary(
    fun.data = mean_cl_normal,
    fun.args = list(conf.int = .95),
    geom = "errorbar",
    size = 1,
    width = 0.05)+
  labs(y = "Relative germination efficiency\n (evolved - ancestor)", x = "Clones")+
  scale_y_continuous(limits=c(-1,1),breaks=c(-1,-0.5,0,0.5,1))+
  themegeneral 


# Normality assumption check before one-sample t test 

library(dplyr)
# Check normality of y in each group X
shapiro_results <- data %>%
  group_by(X) %>%
  summarise(
    shapiro_p = shapiro.test(Y)$p.value,
    .groups = "drop"
  )
print(shapiro_results)


# one sample t test with FDR (Bonferroni) correction

library(dplyr)
library(purrr)
library(stats)

test_results <- data %>%
  group_by(X) %>%
  summarise(
    N = n(),
    mean_Y = mean(Y, na.rm = TRUE),
    test_result = list(t.test(Y, mu = 0)),
    stat = map_dbl(test_result, ~ .x$statistic),
    p_value = map_dbl(test_result, ~ .x$p.value),
    .groups = "drop"
  ) %>%
  mutate(
    p_adj_fdr = p.adjust(p_value, method = "bonferroni")
  )

print(test_results)


# Two sample test


library(dplyr)
library(car)


# 1. Average per subset
subset_avg <- data %>%
  group_by(X) %>%
  summarise(Y = mean(Y, na.rm = TRUE), .groups = "drop")

# 2. Shapiro-Wilk test for normality per group
shapiro_results <- data %>%
  group_by(X) %>%
  summarise(
    shapiro_p = shapiro.test(Y)$p.value,
    .groups = "drop"
  )


# 3. Levene’s Test for equal variance
levene_p <- leveneTest(Y ~ factor(C), data = data)$`Pr(>F)`[1]


# 4. Decide test based on assumptions
normal_all <- all(shapiro_results$shapiro_p > 0.05)
equal_var <- levene_p > 0.05

# 5. Choose t-test or Welch's t-test based on variance
ttest_result <- t.test(Y ~ C, data = data, var.equal = equal_var)

# 6. Compute group means
set_means <- data %>%
  group_by(C) %>%
  summarise(
    avg_log = mean(Y),
    .groups = "drop"
  )

# 7. Fold change
log_diff <- set_means$avg_log[set_means$C == "1"] - 
  set_means$avg_log[set_means$C == "2"]
fold_change <- 10^log_diff  # adjust if using log2

# 8. Summary output
summary_df <- tibble(
  mean_log_set1 = set_means$avg_log[set_means$C == "1"],
  mean_log_set2 = set_means$avg_log[set_means$C == "2"],
  log_diff = log_diff,
  fold_change = fold_change,
  t_stat = unname(ttest_result$statistic),
  df = unname(ttest_result$parameter),
  p_value = ttest_result$p.value,
  CI_lower = ttest_result$conf.int[1],
  CI_upper = ttest_result$conf.int[2],
  shapiro_p_set1 = shapiro_results$shapiro_p[shapiro_results$C == "1"],
  shapiro_p_set2 = shapiro_results$shapiro_p[shapiro_results$C == "2"],
  levene_p = levene_p
)

# Two sample results in tibble 

library(dplyr)
library(car)

# 1. Average per subset
subset_avg 

# 2. Shapiro-Wilk test for normality per group
shapiro_results 

# 3. Levene’s Test for equal variance
levene_p 


# 4. Decide test based on assumptions
normal_all 
equal_var 

# 5. Choose t-test or Welch's t-test based on variance
ttest_result 

# 6. Compute group means
set_means 

# 7. Fold change
log_diff <- set_means$avg_log[set_means$C == "1"] - 
  set_means$avg_log[set_means$C == "2"]

# 8. Summary output
summary_df 

View(summary_df)

#Welch's two-sample t-test
t_test_result <- t.test(y ~ C, data = data, var.equal = TRUE)
t_test_result

# Figure 2e -  Life cycle clonal competition------------------------------------

MS_data_compiled <- read_excel("Excel sheets/Fig 2e.xlsx")
View(MS_data_compiled)

data<-MS_data_compiled


ggplot(data, aes(x = X, y = Y)) +
  # Plot the clonal data side by side
  geom_jitter(
    aes(x = X, y = Y),
    binaxis = "y",
    stackdir = "center",
    size = 3.5,
    width = 0.02,
    binpositions = "all",
    alpha = 0.3
  ) +
  # Plot the mean 
  stat_summary(
    fun = mean,
    geom = "point",
    size = 6 ) +
  # Plot the 95% confidence interval 
  stat_summary(
    fun.data = mean_cl_normal,
    fun.args = list(conf.int = .95),
    geom = "errorbar",
    size = 1,
    width = 0.05)+
  labs(y = "Relative fitness\n (evolved - ancestor)", x = "Clones")+
  scale_y_continuous(limits=c(-2.5,7.5))+
  themegeneral 

# Normality assumption check before one-sample t test 

library(dplyr)
# Check normality of y in each group X
shapiro_results <- data %>%
  group_by(X) %>%
  summarise(
    shapiro_p = shapiro.test(y)$p.value,
    .groups = "drop"
  )
print(shapiro_results)


# one sample t test with FDR (Bonferroni) correction

library(dplyr)
library(purrr)
library(stats)

test_results <- data %>%
  group_by(X) %>%
  summarise(
    N = n(),
    mean_Y = mean(y, na.rm = TRUE),
    test_result = list(t.test(y, mu = 0)),
    stat = map_dbl(test_result, ~ .x$statistic),
    p_value = map_dbl(test_result, ~ .x$p.value),
    .groups = "drop"
  ) %>%
  mutate(
    p_adj_fdr = p.adjust(p_value, method = "bonferroni")
  )

print(test_results)


# Two sample test


library(dplyr)
library(car)


# 1. Average per subset
subset_avg <- data %>%
  group_by(C, X) %>%
  summarise(Y = mean(Y, na.rm = TRUE), .groups = "drop")

# 2. Shapiro-Wilk test for normality per group
shapiro_results <- subset_avg %>%
  group_by(C) %>%
  summarise(
    shapiro_p = shapiro.test(Y)$p.value,
    .groups = "drop"
  )


# 3. Levene’s Test for equal variance
levene_p <- leveneTest(Y ~ factor(C), data = subset_avg)$`Pr(>F)`[1]


# 4. Decide test based on assumptions
normal_all <- all(shapiro_results$shapiro_p > 0.05)
equal_var <- levene_p > 0.05

# 5. Choose t-test or Welch's t-test based on variance
ttest_result <- t.test(Y ~ C, data = subset_avg, var.equal = equal_var)

# 6. Compute group means
set_means <- subset_avg %>%
  group_by(C) %>%
  summarise(
    avg_log = mean(Y),
    .groups = "drop"
  )

# 7. Fold change
log_diff <- set_means$avg_log[set_means$C == "1"] / 
  set_means$avg_log[set_means$C == "2"]
fold_change <- 10^log_diff  # adjust if using log2

# 8. Summary output
summary_df <- tibble(
  mean_log_set1 = set_means$avg_log[set_means$C == "1"],
  mean_log_set2 = set_means$avg_log[set_means$C == "2"],
  log_diff = log_diff,
  fold_change = fold_change,
  t_stat = unname(ttest_result$statistic),
  df = unname(ttest_result$parameter),
  p_value = ttest_result$p.value,
  CI_lower = ttest_result$conf.int[1],
  CI_upper = ttest_result$conf.int[2],
  shapiro_p_set1 = shapiro_results$shapiro_p[shapiro_results$C == "1"],
  shapiro_p_set2 = shapiro_results$shapiro_p[shapiro_results$C == "2"],
  levene_p = levene_p
)

# Two sample results in tibble 

library(dplyr)
library(car)

# 1. Average per subset
subset_avg 

# 2. Shapiro-Wilk test for normality per group
shapiro_results 

# 3. Levene’s Test for equal variance
levene_p 


# 4. Decide test based on assumptions
normal_all 
equal_var 

# 5. Choose t-test or Welch's t-test based on variance
ttest_result 

# 6. Compute group means
set_means 

# 7. Fold change
log_diff <- set_means$avg_log[set_means$C == "1"] - 
  set_means$avg_log[set_means$C == "2"]

# 8. Summary output
summary_df 

View(summary_df)


#------------------Figure 3-----------------------------------------------------

# Figure 3a -  Extra clones - spore productivity -------------------------------

MS_data_compiled <- read_excel("Excel sheets/Fig 3a.xlsx")
View(MS_data_compiled)

data<-MS_data_compiled

# plot

ggplot(data, aes(x = factor(G), y = Mono_rel)) +
  # Plot the clonal data side by side
  geom_jitter(
    aes(x = factor(G), y =Mono_rel, color=factor(X)),
    binaxis = "y",
    stackdir = "center",
    size = 3.5,
    width = 0.02,
    binpositions = "all",
    alpha = 0.8
  ) +
  # Plot the mean of relative spore productivity
  stat_summary(
    fun = mean,
    geom = "point",
    size = 7 ) +
  # Plot the 95% confidence interval of spore productivity
  stat_summary(
    fun.data = mean_cl_normal,
    fun.args = list(conf.int = .95),
    geom = "errorbar",
    size = 1,
    width = 0.05)  +
  # Plot visual aesthetics
  labs(y = "Relative spore productivity \n (evolved - ancestor)", x = "Evolved clones") +
  themegeneral+
  scale_x_discrete(labels = c("1" = "1 %", "2" = "15 %"))+
  theme(legend.position="none")+
  scale_y_continuous(limits = c(-3,1))

# Stats 

# Normality assumption check before one-sample t test 

library(dplyr)
# Check normality of y in each group X
shapiro_results <- data %>%
  group_by(G) %>%
  summarise(
    shapiro_p = shapiro.test(Mono_rel)$p.value,
    .groups = "drop"
  )
print(shapiro_results)


# one sample t test with FDR (Bonferroni) correction

library(dplyr)
library(purrr)
library(stats)

test_results <- data %>%
  group_by(G) %>%
  summarise(
    N = n(),
    mean_Y = mean(Mono_rel, na.rm = TRUE),
    test_result = list(t.test(Mono_rel, mu = 0)),
    stat = map_dbl(test_result, ~ .x$statistic),
    p_value = map_dbl(test_result, ~ .x$p.value),
    .groups = "drop"
  ) %>%
  mutate(
    p_adj_bon = p.adjust(p_value, method = "bonferroni"), p_adj_BH = p.adjust(p_value, method = "BH")
  )

print(test_results)


# One way ANOVA to check variance across the clones between two groups

# homogeneity of variances
library(car)         
leveneTest(Mono_rel ~ factor(G), data = data)

# Variance - SD and IQR calculations 

# mean for each subgroup
subgroup_means <- aggregate(Mono_rel ~ G + X, data = data, FUN = mean)

# Split subgroup means by group
group1_means <- subset(subgroup_means, G == 1)$Mono_rel
group2_means <- subset(subgroup_means, G == 2)$Mono_rel

# Standard deviation
sd_group1 <- sd(group1_means)
sd_group2 <- sd(group2_means)

# Interquartile range
iqr_group1 <- IQR(group1_means)
iqr_group2 <- IQR(group2_means)

# Display the results
cat("Group 1: SD =", sd_group1, "IQR =", iqr_group1, "\n")
cat("Group 2: SD =", sd_group2, "IQR =", iqr_group2, "\n")


# Figure 3b - Wij extra clones--------------------------------------------------

MS_data_compiled <- read_excel("Excel sheets/Fig 3b.xlsx")

View(MS_data_compiled)

data<-MS_data_compiled

ggplot(data, aes(x = factor(G), y = Wij)) +
  # Plot the clonal data side by side
  geom_jitter(
    aes(x = factor(G), y =Wij, color=factor(X)),
    binaxis = "y",
    stackdir = "center",
    size = 3.5,
    width = 0.02,
    binpositions = "all",
    alpha = 0.8
  ) +
  # Plot the mean of relative spore productivity
  stat_summary(
    fun = mean,
    geom = "point",
    size = 7 ) +
  # Plot the 95% confidence interval of spore productivity
  stat_summary(
    fun.data = mean_cl_normal,
    fun.args = list(conf.int = .95),
    geom = "errorbar",
    size = 1,
    width = 0.05)  +
  # Plot visual aesthetics
  labs(y = "Relative spore productivity \n (evolved - ancestor)", x = "Evolved clones") +
  themegeneral+
  scale_x_discrete(labels = c("1" = "1 %", "2" = "15 %"))+
  theme(legend.position="none")+
  scale_y_continuous(limits = c(0,4))

# Normality assumption check before one-sample t test 

library(dplyr)
# Check normality of y in each group X
shapiro_results <- data %>%
  group_by(G) %>%
  summarise(
    shapiro_p = shapiro.test(Wij)$p.value,
    .groups = "drop"
  )
print(shapiro_results)

# one sample t test with FDR (Bonferroni) correction

library(dplyr)
library(purrr)
library(stats)

test_results <- data %>%
  group_by(G) %>%
  summarise(
    N = n(),
    mean_Y = mean(Wij, na.rm = TRUE),
    test_result = list(t.test(Wij, mu = 0)),
    stat = map_dbl(test_result, ~ .x$statistic),
    p_value = map_dbl(test_result, ~ .x$p.value),
    .groups = "drop"
  ) %>%
  mutate(
    p_adj_bon = p.adjust(p_value, method = "bonferroni"), p_adj_BH = p.adjust(p_value, method = "BH")
  )

print(test_results)


# Figure 3c - Cij extra clones competition---------------------------------------

MS_data_compiled <- read_excel("Excel sheets/Fig 3c.xlsx")
View(MS_data_compiled)

data<-MS_data_compiled


ggplot(data, aes(x = factor(EA), y = Cij)) +
  # Plot the clonal data side by side
  geom_jitter(
    aes(x = factor(EA), y =Cij, color=factor(X)),
    binaxis = "y",
    stackdir = "center",
    size = 3.5,
    width = 0.02,
    binpositions = "all",
    alpha = 0.8
  ) +
  # Plot the mean of relative spore productivity
  stat_summary(
    fun = mean,
    geom = "point",
    size = 7 ) +
  # Plot the 95% confidence interval of spore productivity
  stat_summary(
    fun.data = mean_cl_normal,
    fun.args = list(conf.int = .95),
    geom = "errorbar",
    size = 1,
    width = 0.05)  +
  # Plot visual aesthetics
  labs(y = "One-way mixing effect, Cij", x = "clones") +
  themegeneral+
  scale_x_discrete(labels = c("1" = "1 %", "2" = "15 %"))+
  theme(legend.position="none")+facet_wrap(~G)+
  scale_y_continuous(limits = c(-4,4))

# Normality assumption check before one-sample t test 

library(dplyr)
# Check normality of y in each group X
shapiro_results <- data %>%
  group_by(G) %>%
  summarise(
    shapiro_p = shapiro.test(Cij)$p.value,
    .groups = "drop"
  )
print(shapiro_results)

# one sample t test with FDR (Bonferroni) correction

library(dplyr)
library(purrr)
library(stats)

test_results <- data %>%
  group_by(G,EA) %>%
  summarise(
    N = n(),
    mean_Y = mean(Cij, na.rm = TRUE),
    test_result = list(t.test(Cij, mu = 0)),
    stat = map_dbl(test_result, ~ .x$statistic),
    p_value = map_dbl(test_result, ~ .x$p.value),
    .groups = "drop"
  ) %>%
  mutate(
    p_adj_bon = p.adjust(p_value, method = "bonferroni"), p_adj_BH = p.adjust(p_value, method = "BH")
  )

print(test_results)


# Figure 3d - (15% intra clonal) Good and bad sporulator mixing ------------------------

MS_data_compiled <- read_excel("Excel sheets/Fig 3d.xlsx")
View(MS_data_compiled)

data<-MS_data_compiled

ggplot(data, aes(x = factor(CC), y = CIJ)) +
  # Plot the clonal data side by side
  geom_jitter(
    aes(x = factor(CC), y =CIJ),
    binaxis = "y",
    stackdir = "center",
    size = 3.5,
    width = 0.02,
    binpositions = "all",
    alpha = 0.8
  ) +
  # Plot the mean of relative spore productivity
  stat_summary(
    fun = mean,
    geom = "point",
    size = 7 ) +
  # Plot the 95% confidence interval of spore productivity
  stat_summary(
    fun.data = mean_cl_normal,
    fun.args = list(conf.int = .95),
    geom = "errorbar",
    size = 1,
    width = 0.05)  +
  # Plot visual aesthetics
  labs(y = "One-way mixing effect, Cij", x = "clones") +
  themegeneral+
  scale_x_discrete(labels = c("1" = "1 %", "2" = "15 %"))+
  theme(legend.position="none")+
  scale_y_continuous(limits = c(-4,4))


# one sample t test with FDR (Bonferroni) correction

library(dplyr)
library(purrr)
library(stats)

test_results <- data %>%
  group_by(CC) %>%
  summarise(
    N = n(),
    mean_Y = mean(CIJ, na.rm = TRUE),
    test_result = list(t.test(CIJ, mu = 0)),
    stat = map_dbl(test_result, ~ .x$statistic),
    p_value = map_dbl(test_result, ~ .x$p.value),
    .groups = "drop"
  ) %>%
  mutate(
    p_adj_bon = p.adjust(p_value, method = "bonferroni"), p_adj_BH = p.adjust(p_value, method = "BH")
  )

print(test_results)


#------------------Figure 4-----------------------------------------------------


# Figure 4a - allele exchange spore productivity (15 %)-------------------------

MS_data_compiled <- read_excel("Excel sheets/Fig 4a.xlsx")
View(MS_data_compiled)

data<-MS_data_compiled

ggplot(data, aes(x = factor(Color), y = Spore)) +
  # Plot the clonal data side by side
  geom_jitter(
    aes(x = factor(Color), y = Spore),
    binaxis = "y",
    stackdir = "center",
    size = 3.5,
    width = 0.02,
    binpositions = "all",
    alpha = 0.8
  ) +
  # Plot the mean of relative spore productivity
  stat_summary(
    fun = mean,
    geom = "point",
    size = 7 ) +
  # Plot the 95% confidence interval of spore productivity
  stat_summary(
    fun.data = mean_cl_normal,
    fun.args = list(conf.int = .95),
    geom = "errorbar",
    size = 1,
    width = 0.05)  +
  # Plot visual aesthetics
  labs(y = "Spore productivity", x = "clones") +
  themegeneral+
  scale_x_discrete(labels = c("1" = "1 %", "2" = "15 %"))+
  theme(legend.position="none")+
  scale_y_continuous(limits = c(0,10))


# Load libraries
library(dplyr)

# Shapiro-Wilk test for each group
shapiro_results <-data %>%
  group_by(Color) %>%  
  summarise(
    shapiro_p = shapiro.test(Spore)$p.value,  
    .groups = "drop"
  )

print(shapiro_results)


library(car)

# Levene's test (requires factor grouping)
levene_result <- leveneTest(Spore ~ factor(Sub), data =data) 

print(levene_result)

dataA<-subset(data,Sub=="A")
dataR<-subset(data,Sub=="R")

t_result <- t.test(Spore ~ Color, data =dataA, var.equal = TRUE)
print(t_result)

t_result <- t.test(Spore ~ Color, data =dataR, var.equal = TRUE)
print(t_result)


# multiple p-values
raw_p <- c(4.806e-15,1.127e-12)  # Replace with your actual p-values

# Apply correction
adjusted_p <- p.adjust(raw_p, method = "bonferroni")  # or "bonferroni"

# Combine into a table
tibble(raw_p, adjusted_p)

# Figure 4b - allele exchange Wij (15 %) -----------------------------------------------------

MS_data_compiled <- read_excel("Excel sheets/Fig 4b.xlsx")
View(MS_data_compiled)

data<-MS_data_compiled

ggplot(data, aes(x = factor(X), y = Wij)) +
  # Plot the clonal data side by side
  geom_jitter(
    aes(x = factor(X), y = Wij),
    binaxis = "y",
    stackdir = "center",
    size = 3.5,
    width = 0.02,
    binpositions = "all",
    alpha = 0.8
  ) +
  # Plot the mean of relative spore productivity
  stat_summary(
    fun = mean,
    geom = "point",
    size = 7 ) +
  # Plot the 95% confidence interval of spore productivity
  stat_summary(
    fun.data = mean_cl_normal,
    fun.args = list(conf.int = .95),
    geom = "errorbar",
    size = 1,
    width = 0.05)  +
  # Plot visual aesthetics
  labs(y = "Spore productivity", x = "clones") +
  themegeneral+
  scale_x_discrete(labels = c("1" = "1 %", "2" = "15 %"))+
  theme(legend.position="none")+
  scale_y_continuous(limits = c(0,3))

# Normality assumption check before one-sample t test 

library(dplyr)
# Check normality of y in each group X
shapiro_results <- data %>%
  group_by(X) %>%
  summarise(
    shapiro_p = shapiro.test(Wij)$p.value,
    .groups = "drop"
  )
print(shapiro_results)


# one sample t test with FDR (Bonferroni) correction

library(dplyr)
library(purrr)
library(stats)

test_results <- data %>%
  group_by(X) %>%
  summarise(
    N = n(),
    mean_Y = mean(Wij, na.rm = TRUE),
    test_result = list(t.test(Wij, mu = 0)),
    stat = map_dbl(test_result, ~ .x$statistic),
    p_value = map_dbl(test_result, ~ .x$p.value),
    .groups = "drop"
  ) %>%
  mutate(
    p_adj_bon = p.adjust(p_value, method = "bonferroni"), p_adj_BH = p.adjust(p_value, method = "BH")
  )

print(test_results)

# Figure 4c - allele exchange Cij (15 %) -----------------------------------------------------

MS_data_compiled <- read_excel("Excel sheets/Fig 4c.xlsx")
View(MS_data_compiled)

data<-MS_data_compiled

ggplot(data, aes(x = factor(AE), y = CIJ)) +
  # Plot the clonal data side by side
  geom_jitter(
    aes(x = factor(AE), y = CIJ),
    binaxis = "y",
    stackdir = "center",
    size = 3.5,
    width = 0.02,
    binpositions = "all",
    alpha = 0.8
  ) +
  # Plot the mean of relative spore productivity
  stat_summary(
    fun = mean,
    geom = "point",
    size = 7 ) +
  # Plot the 95% confidence interval of spore productivity
  stat_summary(
    fun.data = mean_cl_normal,
    fun.args = list(conf.int = .95),
    geom = "errorbar",
    size = 1,
    width = 0.05)  +
  # Plot visual aesthetics
  labs(y = "Spore productivity", x = "clones") +
  themegeneral+
  scale_x_discrete(labels = c("1" = "1 %", "2" = "15 %"))+
  theme(legend.position="none")+
  scale_y_continuous(limits = c(-4,4))+facet_wrap(~BG)

# Normality assumption check before one-sample t test 

library(dplyr)
# Check normality of y in each group X
shapiro_results <- data %>%
  group_by(AE, BG) %>%
  summarise(
    shapiro_p = shapiro.test(CIJ)$p.value,
    .groups = "drop"
  )
print(shapiro_results)


# one sample t test with FDR (Bonferroni) correction

library(dplyr)
library(purrr)
library(stats)

test_results <- data %>%
  group_by(AE, BG) %>%
  summarise(
    N = n(),
    mean_Y = mean(CIJ, na.rm = TRUE),
    test_result = list(t.test(CIJ, mu = 0)),
    stat = map_dbl(test_result, ~ .x$statistic),
    p_value = map_dbl(test_result, ~ .x$p.value),
    .groups = "drop"
  ) %>%
  mutate(
    p_adj_bon = p.adjust(p_value, method = "bonferroni"), p_adj_BH = p.adjust(p_value, method = "BH")
  )

print(test_results)


#------------------Figure 5-----------------------------------------------------


# Figure 5a - Natural isolates --------------------------------------------------

# data feed 

MS_data_compiled <- read_excel("Excel sheets/Fig 5a.xlsx")
View(MS_data_compiled)

data<-MS_data_compiled


# plot
ggplot(data, aes(x = X, y = Y)) +
  geom_point() +  # Scatter plot
  geom_smooth(method = "lm", color = "grey", se = FALSE) +  # Linear trend line
  labs(title = "Scatter Plot with Correlation", x = "Spore productivity", y = "Germination efficiency") +
  themegeneral

# stats
GS <-lm(data$Y~data$X)
summary(GS)

#Adjusted R-squared:0.3066, and 
#p-value: 0.02893

cor.test(data$X, data$Y, method = c("pearson"))

#t = -2.5111, df = 11, p-value = 0.02893
# sample estimates:cor -0.6036309 

# Figure 5b - plotted using Matlab code since it is a 3D plot -------------------

# Figure 5c - Spore productivity - Simulation data ----------------------------------------------

MS_data_compiled <- read_excel("Excel sheets/Fig 5cd.xlsx")
View(MS_data_compiled)

data<-MS_data_compiled

ggplot(data, aes(x = BN, y = S)) +
  # Plot the clonal data side by side
  geom_jitter(
    aes(x = BN, y = S),
    binaxis = "y",
    stackdir = "center",
    size = 3.5,
    width = 0.02,
    binpositions = "all") +
  # Plot the mean of relative spore productivity
  stat_summary(
    fun = mean,
    geom = "point",
    size = 6,
    alpha = 0.8) +
  # Plot the 95% confidence interval of spore productivity
  stat_summary(
    fun.data = mean_cl_normal,
    fun.args = list(conf.int = .95),
    geom = "errorbar",
    size = 1,
    width = 0.05)  +
  # Plot visual aesthetics
  labs(y = "Relative spore productivity\n(evolved/ancestor)", x = "Bottleneck regimen") +
  themegeneral+
  scale_y_continuous(limits = c(-0.1, 0.1))

# Figure 5d - Germination - Simulation data --------------------------

MS_data_compiled <- read_excel("Excel sheets/Fig 5cd.xlsx")
View(MS_data_compiled)

data<-MS_data_compiled

ggplot(data, aes(x = BN, y = G)) +
  # Plot the clonal data side by side
  geom_jitter(
    aes(x = BN, y = G),
    binaxis = "y",
    stackdir = "center",
    size = 3.5,
    width = 0.02,
    binpositions = "all") +
  # Plot the mean 
  stat_summary(
    fun = mean,
    geom = "point",
    size = 6,
    alpha = 0.8) +
  # Plot the 95% confidence interval 
  stat_summary(
    fun.data = mean_cl_normal,
    fun.args = list(conf.int = .95),
    geom = "errorbar",
    size = 1,
    width = 0.05)  +
  # Plot visual aesthetics
  labs(y = "Relative germination efficiency\n(evolved/ancestor)", x = "Bottleneck regimen") +
  themegeneral+
  scale_y_continuous(limits = c(-0.2, 0.2))


#------------------Supplementary Figures --------------------------------------

# Figure S2 : Casein hydrolysis test for supernatant--------------------------

Data <- read_excel("Excel sheets/S2 Fig.xlsx")

ggplot(Data, aes(x = Clones, y = Sample)) +
  # Plot the clonal data side by side
  geom_jitter(aes(x = Clones, y = Sample),
    binaxis = "y",
    stackdir = "center",
    size = 3.5,
    width = 0.02,
    binpositions = "all") +
  # Plot the mean 
  stat_summary(
    fun = mean,
    geom = "point",
    size = 6,
    alpha = 0.8) +
  # Plot the 95% confidence interval 
  stat_summary(
    fun.data = mean_cl_normal,
    fun.args = list(conf.int = .95),
    geom = "errorbar",
    size = 1,
    width = 0.05)  +
  # Plot visual aesthetics
  labs(y = "Protease secretion", x = "Bottleneck regimen") +themegeneral

#Two-sample

#Welch's two-sample t-test
t_test_result <- t.test(Sample ~ Clones, data = Data, var.equal = FALSE)
t_test_result


# Figure S3 : Social traits in M. xanthus are positive density-dependent---------

themedensity<-theme_classic()+
  theme(axis.text = element_text(size = 20))+
  theme(axis.title = element_text(size = 24))+
  theme(axis.title.y = element_text(hjust=0.2))+
  theme(axis.title.x =element_text(margin = margin(t=8)))+
  theme(axis.title.y =element_text(margin = margin(r=12)))+
  theme(legend.text = element_text(size = 15),legend.title = element_text(size = 17))+
  theme(plot.margin = margin(1.5,0.5,0.5,0.5,"cm"))+theme(legend.position = "none")+ 
  theme(strip.text.x = element_text(size = 22), strip.background = element_blank(),strip.placement = "outside")


# Figure S3a - Spore density assay-----------------------------

Data <- read_excel("Excel sheets/S3a Fig.xlsx")


Data$X <- as.factor(Data$X)
Data$C <- as.factor(Data$C)
Data$G<- as.factor(Data$G)
Data$D<- as.factor(Data$D)


ggplot(Data, aes(x = factor(D), y = Y)) + 
  geom_point(aes (color = C), alpha = 0.6) + 
  geom_smooth(aes(x = as.numeric(D)),method = "lm" ,linetype = "dashed",color = "black",fill = "grey",alpha = 0.3) + 
  facet_wrap(~ G, scales = "free_x") + 
  themedensity+
  theme(axis.text.x =element_text(angle = 45, vjust=1, hjust=1))+ 
  labs(x = NULL)  + 
  scale_x_discrete(breaks = c("1", "2", "3", "4", "5"),labels = c(
    expression("1 x 10" ^ 8),
    expression("5 x 10" ^ 8),
    expression("1 x 10" ^ 9),
    expression("5 x 10" ^ 9),
    expression("1 x 10" ^ 10)))+ 
  labs(x = "Initial cell density (cells/mL)", y = "Per capita spore productivity")


# stats  

A <- Data %>% filter(C %in% c("1","2","3"))
A1 <-lm(Y~D,A)
summary(A1)


R<- Data %>% filter(C %in% c("4","5","6"))
B1<-lm(Y~D,R)
summary(B1)


S<- Data %>% filter(C %in% c("7","8","9"))
C1<-lm(Y~D,S)
summary(C1)


# Figure S3b - Density dependence vegetative growth ---------------------------

#data feed 

Data <- read_excel("Excel sheets/S3b Fig.xlsx")


Data$X<-as.factor(Data$X)
Data$C<-as.factor(Data$C)
Data$D<-as.factor(Data$D)


ggplot(Data, aes(x = D, y = Y)) +
  themedensity+ 
  geom_point(aes (color = C), alpha =0.6) + 
  geom_smooth(aes(x = as.numeric(D)),method = "lm",linetype = "dashed", color = "black",fill = "grey",   alpha = 0.3)+ 
  facet_wrap(~ G, scales = "free_x")+
  theme(axis.text.x =element_text(angle = 45, vjust=1, hjust=1)) + 
  labs(x = "Initial cell density", y = "Growth rate (Final OD / Initial OD)")+ 
  scale_x_discrete(breaks = c("1", "2", "3" ),labels = c(expression("5 x 10" ^ 6),expression("5 x 10" ^ 7),expression("5 x 10" ^ 8)))


# stats 


DataANC<- Data %>% filter(C %in% c("1","2","3"))
ANC1<-lm(Y~D,DataANC)
summary(ANC1)


Data15<- Data %>% filter(C %in% c("4","5","6"))
D15<-lm(Y~D,Data15)
summary(D15)


Data1<- Data %>% filter(C %in% c("7","8","9"))
D1<-lm(Y~D,Data1)
summary(D1)


# Figure S3c - predation --------------------------------------------


# data feed 

Data <- read_excel("Excel sheets/S3c Fig.xlsx")


Data$X <- as.factor(Data$X)
Data$D <- as.factor(Data$D)
Data$R<- as.factor(Data$R)
Data$C<- as.factor(Data$C)

# plot

ggplot(Data, aes(x = D, y = Y)) + 
  geom_point(aes (color = C), alpha =0.6)+ 
  geom_smooth(aes(x = as.numeric(D)),method = "lm" ,linetype = "dashed",color = "black",fill = "grey",alpha = 0.3)+
  facet_wrap(~ G, scales = "free_x") +
  themedensity +
  theme(axis.text.x =element_text( vjust=1, hjust=1, size=13)) + 
  labs(x = NULL)  + scale_x_discrete(breaks = c("1", "2", "3", "4", "5"),
                                     labels = c(
                                       expression("10" ^ 4),
                                       expression("10" ^ 5),
                                       expression("10" ^ 6),
                                       expression("10" ^ 7),
                                       expression("10" ^ 8)
                                     )
  )+ labs(x = "Predator density (cells/ml)", y = "Per capita efficiency") 

DataANC<- Data %>% filter(C %in% c("1","2","3"))
ANC1<-lm(Y~D,DataANC)
summary(ANC1)


Data15<- Data %>% filter(C %in% c("4","5","6"))
D15<-lm(Y~D,Data15)
summary(D15)


Data1<- Data %>% filter(C %in% c("7","8","9"))
D1<-lm(Y~D,Data1)
summary(D1)


# Figure S3d - germination - anc -----------------------------------------------

#data feed

DataGerm <- read_excel("Excel sheets/S3d Fig.xlsx")

DataGerm$D<-as.factor(DataGerm$D)
DataGerm$C<-as.factor(DataGerm$C)

#plot

ggplot(DataGerm, aes(x = D, y = Y)) +themedensity+ geom_point(aes (color = C), alpha =0.6) + geom_smooth(aes(x = as.numeric(D)),method = "lm" ,linetype = "dashed", color = "black",fill = "grey",   alpha = 0.3)+theme(axis.text.x =element_text(angle = 0, vjust=1, hjust=1)) + labs(x = "Initial spore density", y = "Escape from dormancy (emission at 590nm)")+ 
  scale_x_discrete(
    breaks = c("1", "2", "3","4" ),
    labels = c(
      expression(10 ^ 4),
      expression(10 ^ 5),
      expression(10 ^ 6),
      expression(10 ^ 7))) 

ANCGerm<-lm(Y~D,DataGerm)
summary(ANCGerm)


# Figure S6 - Simulation - 2D wrap -----------------------------------------


MS_data_compiled <- read_excel("Excel sheets/S6 Fig.xlsx")
View(MS_data_compiled)

data<-MS_data_compiled

# plot 

ggplot(data, aes(x=gamma,y=Fitness,shape=C, color=C))+
  facet_wrap(~epsilon)+
  geom_point(size=3)+
  scale_shape_manual(values = c(16,15))+
  themegeneral+
  scale_y_continuous(limits=c(-0.3,0.2), breaks=c(-.3,-.2,-.1,0,.1,.2))

# Figure S7g - Simulation - 1 % - Coop-Cheat proportions ------------------------

# data feed

MS_data_compiled <- read_excel("Excel sheets/S7g Fig.xlsx")
View(MS_data_compiled)

data<-MS_data_compiled

# plot

ggplot(data,aes(x = Cycle, y = P, color=G, fill=G))+
  ggtitle("Proportion of cooperators and cheaters in 1%")+
  geom_point(size = 2,alpha=0.75)+
  labs(y = "Proportion", x = "Cycle")+
  themegeneral+
  scale_x_continuous(breaks = seq(0, 50, by = 10), limits = c(0, 50))+
  geom_line(aes(group=G))+ 
  scale_color_manual(values = c("C" = "darkgreen", "E" = "red"))+ 
  scale_y_continuous(breaks = seq(0,1, by = 0.2), limits = c(0, 1))

# Figure S7h - Simulation - 15 % - Coop-Cheat proportions ------------------------

# data feed

MS_data_compiled <- read_excel("Excel sheets/S7h Fig.xlsx")
View(MS_data_compiled)

data<-MS_data_compiled

# plot

ggplot(data,aes(x = Cycle, y = P, color=G, fill=G))+
  ggtitle("Proportion of cooperators and cheaters 15%")+
  geom_point(size = 2,alpha=0.75)+
  labs(y = "Proportion", x = "Cycle")+
  themegeneral+
  scale_x_continuous(breaks = seq(0, 50, by = 10), limits = c(0, 50))+
  geom_line(aes(group=G))+ 
  scale_color_manual(values = c("C" = "darkgreen", "E" = "red"))+ 
  scale_y_continuous(breaks = seq(0,1, by = 0.2), limits = c(0, 1))
