# Supplementary material for: Bottleneck size drives the evolution of cooperative traits in an aggregative multicellular myxobacterium
Source: PLoS Biol. 2026 Jan 6;24(1):e3003499. doi: 10.1371/journal.pbio.3003499 (PMC12773805; doi:10.1371/journal.pbio.3003499)
Supplement: S1 Data — This folder also contains R codes to reproduce the figures, Matlab code for running the life cycle simulation and Matlab code to reproduce Fig 5b. (ZIP) [file pbio.3003499.s013.zip › S1 Data/S2 Fig.xlsx]

## Sheet: Sheet1
Clones	Sample			Ancestor_avg
S	0.6765	A	0.6498	0.6619		Clones = S - 1 % , R - 15 %
S	0.649667	A	0.6608			Sample = Normalised absorbance at 450 nm
S	0.625125	A	0.6751			A - Ancestor
R	0.61345
R	0.595075
R	0.584325
