# Supplementary material for: Bottleneck size drives the evolution of cooperative traits in an aggregative multicellular myxobacterium
Source: PLoS Biol. 2026 Jan 6;24(1):e3003499. doi: 10.1371/journal.pbio.3003499 (PMC12773805; doi:10.1371/journal.pbio.3003499)
Supplement: S1 Data — This folder also contains R codes to reproduce the figures, Matlab code for running the life cycle simulation and Matlab code to reproduce Fig 5b. (ZIP) [file pbio.3003499.s013.zip › S1 Data/S3a Fig.xlsx]

## Sheet: Sheet1
X	C	D	G	Y
Ancestor 1	1	1	1	0.0089			X = three each evolved / ancestor clone
Ancestor 2	2	1	1	0.0054			C = 1,2,3 - clones of ancestor; 4,5,6 - clones of 15 % ; 7,8,9 - clones of 1 %
Ancestor 3	3	1	1	0.0019			D = Initial density of cells ( 1- 10^8, 2 - 5*10^8, 3 - 10^9)
15.1	4	1	2	0			Y = per capita, Spore productivity normalised to initial cell numbers
15.2	5	1	2				G = 1 : Ancestor, 2 : 15 %, 3 : 1 %
15.3	6	1	2	0
1.1	7	1	3	0.00021
1.2	8	1	3	0.001
1.3	9	1	3
Ancestor 1	1	1	1	0.0109
Ancestor 2	2	1	1	0.0086
Ancestor 3	3	1	1	0.0236
15.1	4	1	2	1.7e-06
15.2	5	1	2	3.4e-06
15.3	6	1	2	6.9e-06
1.1	7	1	3
1.2	8	1	3	0.0038
1.3	9	1	3
Ancestor 1	1	1	1	0.0022
Ancestor 2	2	1	1	0.00816
Ancestor 3	3	1	1	0.0054
15.1	4	1	2	5.5e-06
15.2	5	1	2	2.04e-05
15.3	6	1	2	0
1.1	7	1	3	0.00053
1.2	8	1	3	0.000254
1.3	9	1	3	0.000448
Ancestor 1	1	1	1	0.00032
Ancestor 2	2	1	1	0.00078
Ancestor 3	3	1	1	0.00122
15.1	4	1	2	9.1e-05
15.2	5	1	2	4.32e-05
15.3	6	1	2	2.1e-06
1.1	7	1	3
1.2	8	1	3
1.3	9	1	3	3.92e-05
Ancestor 1	1	2	1	0.00053
Ancestor 2	2	2	1	0.00058
Ancestor 3	3	2	1	0.00104
15.1	4	2	2
15.2	5	2	2
15.3	6	2	2	4.02e-06
1.1	7	2	3	0.0052
1.2	8	2	3	0.0064
1.3	9	2	3	0.000904
Ancestor 1	1	2	1	0.00396
Ancestor 2	2	2	1	0.0041
Ancestor 3	3	2	1	0.00384
15.1	4	2	2
15.2	5	2	2	3.6e-07
15.3	6	2	2	0
1.1	7	2	3	0.00044
1.2	8	2	3	0.00162
1.3	9	2	3
Ancestor 1	1	2	1	0.00264
Ancestor 2	2	2	1	0.00342
Ancestor 3	3	2	1	0.00368
15.1	4	2	2	8.8e-07
15.2	5	2	2	7.6e-07
15.3	6	2	2	5.6e-06
1.1	7	2	3	0.0024
1.2	8	2	3	0.00272
1.3	9	2	3	0.0009
Ancestor 1	1	2	1	0.001664
Ancestor 2	2	2	1	0.00222
Ancestor 3	3	2	1	0.0144
15.1	4	2	2	1.5e-06
15.2	5	2	2	2.08e-05
15.3	6	2	2	6.56e-06
1.1	7	2	3	0.0001024
1.2	8	2	3	0.000784
1.3	9	2	3	0.000368
Ancestor 1	1	2	1	0.001152
Ancestor 2	2	2	1	0.001392
Ancestor 3	3	2	1	0.000196
15.1	4	2	2	1.56e-05
15.2	5	2	2	1.32e-06
15.3	6	2	2
1.1	7	2	3	0.001072
1.2	8	2	3	0.001168
1.3	9	2	3	0.00052
Ancestor 1	1	3	1	0.00092
Ancestor 2	2	3	1	0.00081
Ancestor 3	3	3	1	0.00016
15.1	4	3	2	3.52152e-07
15.2	5	3	2	4.83048e-07
15.3	6	3	2	5e-07
1.1	7	3	3	0.00604
1.2	8	3	3	0.00688
1.3	9	3	3	0.00492
Ancestor 1	1	3	1	0.02
Ancestor 2	2	3	1	0.013
Ancestor 3	3	3	1	0.014
15.1	4	3	2	3.2e-06
15.2	5	3	2	4.8e-06
15.3	6	3	2	0
1.1	7	3	3	0.01
1.2	8	3	3	0.011
1.3	9	3	3
Ancestor 1	1	3	1	0.03
Ancestor 2	2	3	1	0.022
Ancestor 3	3	3	1	0.019
15.1	4	3	2	5e-06
15.2	5	3	2	3.3e-06
15.3	6	3	2	3.16e-06
1.1	7	3	3	0.019
1.2	8	3	3	0.008
1.3	9	3	3	0.01
Ancestor 1	1	3	1	0.00768
Ancestor 2	2	3	1	0.01264
Ancestor 3	3	3	1	0.0112
15.1	4	3	2	2.4e-05
15.2	5	3	2	5.28e-05
15.3	6	3	2	1.88e-05
1.1	7	3	3	0.00256
1.2	8	3	3	0.01072
1.3	9	3	3	0.011
Ancestor 1	1	3	1	0.00752
Ancestor 2	2	3	1	0.0132
Ancestor 3	3	3	1	0.00592
15.1	4	3	2	4.6e-06
15.2	5	3	2
15.3	6	3	2	7e-07
1.1	7	3	3	0.00616
1.2	8	3	3	0.00512
1.3	9	3	3	0.00332
