# Supplementary material for: Bottleneck size drives the evolution of cooperative traits in an aggregative multicellular myxobacterium
Source: PLoS Biol. 2026 Jan 6;24(1):e3003499. doi: 10.1371/journal.pbio.3003499 (PMC12773805; doi:10.1371/journal.pbio.3003499)
Supplement: S1 Data — This folder also contains R codes to reproduce the figures, Matlab code for running the life cycle simulation and Matlab code to reproduce Fig 5b. (ZIP) [file pbio.3003499.s013.zip › S1 Data/S3b Fig.xlsx]

## Sheet: Sheet1
X	C	D	G	R	Y
Ancestor 1	1	1	1	1	1.87727		X = three each evolved / ancestor clone
Ancestor 1	1	1	1	2	1.54364		C = 1,2,3 - clones of ancestor; 4,5,6 - clones of 15 % ; 7,8,9 - clones of 1 %
Ancestor 1	1	1	1	3	1.48847		D = Initial density of cells ( 1- 5*10^6, 2 - 5*10^7, 3 - 5*10^8)
Ancestor 1	1	1	1	4	1.45877		Y = Growth rate
Ancestor 2	2	1	1	1	1.61755		G = 1 : Ancestor, 2 : 15 %, 3 : 1 %
Ancestor 2	2	1	1	2	1.59422		R = Biological replicates
Ancestor 2	2	1	1	3	1.86638
Ancestor 2	2	1	1	4	1.7395
Ancestor 3	3	1	1	1	1.40753
Ancestor 3	3	1	1	2	1.47096
Ancestor 3	3	1	1	3	1.68655
Ancestor 3	3	1	1	4	2.0702
Ancestor 1	1	2	1	1	2.55344
Ancestor 1	1	2	1	2	2.48999
Ancestor 1	1	2	1	3	2.42782
Ancestor 1	1	2	1	4	2.55271
Ancestor 2	2	2	1	1	2.67887
Ancestor 2	2	2	1	2	2.6096
Ancestor 2	2	2	1	3	2.48056
Ancestor 2	2	2	1	4	2.56774
Ancestor 3	3	2	1	1	2.389
Ancestor 3	3	2	1	2	2.34879
Ancestor 3	3	2	1	3	3.42611
Ancestor 3	3	2	1	4	3.53595
Ancestor 1	1	3	1	1	2.8101
Ancestor 1	1	3	1	2	2.71388
Ancestor 1	1	3	1	3	2.86436
Ancestor 1	1	3	1	4	3.09082
Ancestor 2	2	3	1	1	3.121
Ancestor 2	2	3	1	2	2.98267
Ancestor 2	2	3	1	3	2.76004
Ancestor 2	2	3	1	4	2.78819
Ancestor 3	3	3	1	1	2.96404
Ancestor 3	3	3	1	2	2.99109
Ancestor 3	3	3	1	3	4.72604
Ancestor 3	3	3	1	4	5.3306
15.1	4	1	2	1
15.1	4	1	2	2	1.6766
15.1	4	1	2	3	1.88419
15.1	4	1	2	4	1.91602
15.2	5	1	2	1	2.08073
15.2	5	1	2	2	1.93541
15.2	5	1	2	3	1.99237
15.2	5	1	2	4	2.33595
15.3	6	1	2	1	1.88804
15.3	6	1	2	2	1.76681
15.3	6	1	2	3	1.78872
15.3	6	1	2	4	1.89105
15.1	4	2	2	1
15.1	4	2	2	2	1.85006
15.1	4	2	2	3	1.96684
15.1	4	2	2	4	2.03462
15.2	5	2	2	1	2.23852
15.2	5	2	2	2	2.57773
15.2	5	2	2	3	2.43587
15.2	5	2	2	4	2.12935
15.3	6	2	2	1	1.89901
15.3	6	2	2	2	2.16372
15.3	6	2	2	3	2.7369
15.3	6	2	2	4	2.62377
15.1	4	3	2	1
15.1	4	3	2	2	1.84626
15.1	4	3	2	3	2
15.1	4	3	2	4	2.00304
15.2	5	3	2	1	2.43117
15.2	5	3	2	2	2.48898
15.2	5	3	2	3	2.16142
15.2	5	3	2	4	2.01891
15.3	6	3	2	1	2.20163
15.3	6	3	2	2	2.47539
15.3	6	3	2	3	2.98083
15.3	6	3	2	4	2.47849
1.1	7	1	3	1	2.88901
1.1	7	1	3	2	3.50723
1.1	7	1	3	3	3.71304
1.1	7	1	3	4	3.81158
1.2	8	1	3	1	3.6915
1.2	8	1	3	2	3.07642
1.2	8	1	3	3	2.60652
1.2	8	1	3	4	4.90126
1.3	9	1	3	1	3.7768
1.3	9	1	3	2	3.58369
1.3	9	1	3	3	3.44147
1.3	9	1	3	4	3.19411
1.1	7	2	3	1	3.43556
1.1	7	2	3	2	3.86711
1.1	7	2	3	3	3.97189
1.1	7	2	3	4	4.01071
1.2	8	2	3	1	4.11037
1.2	8	2	3	2	3.75274
1.2	8	2	3	3	3.1204
1.2	8	2	3	4	3.18311
1.3	9	2	3	1	4
1.3	9	2	3	2	3.82694
1.3	9	2	3	3
1.3	9	2	3	4	4.19108
1.1	7	3	3	1	4.29936
1.1	7	3	3	2	4.22714
1.1	7	3	3	3	4.1853
1.1	7	3	3	4	4.10619
1.2	8	3	3	1	3.88224
1.2	8	3	3	2	3.75358
1.2	8	3	3	3	3.96701
1.2	8	3	3	4	3.78578
1.3	9	3	3	1	4.42857
1.3	9	3	3	2	4.21567
1.3	9	3	3	3	4.44528
1.3	9	3	3	4	4.42575
