# Supplementary material for: Bottleneck size drives the evolution of cooperative traits in an aggregative multicellular myxobacterium
Source: PLoS Biol. 2026 Jan 6;24(1):e3003499. doi: 10.1371/journal.pbio.3003499 (PMC12773805; doi:10.1371/journal.pbio.3003499)
Supplement: S1 Data — This folder also contains R codes to reproduce the figures, Matlab code for running the life cycle simulation and Matlab code to reproduce Fig 5b. (ZIP) [file pbio.3003499.s013.zip › S1 Data/S3c Fig.xlsx]

## Sheet: Sheet1
X	C	D	G	R		Y
Ancestor 1	1	5	1	1	0.512	-0.29073		X = three each evolved / ancestor clone
Ancestor 2	2	5	1	1	0.094	-1.02687		D = Initial density of predator cells ( 1- 10^4, 2 - 10^5, 3 - 10^6, 4 - 10^7, 5 - 10^8)
Ancestor 3	3	5	1	1	0.608	-0.216096		R = Biological Replicates
R.1	4	5	2	1	0.152	-0.818156		C = 1,2,3 - clones of ancestor; 4,5,6 - clones of 15 % ; 7,8,9 - clones of 1 %
R.2	5	5	2	1	0.04	-1.39794		Y = per capita ( prey survival / initial predator density)
R.3	6	5	2	1	0.053	-1.27572		G = 1 : Ancestor, 2 : 15 %, 3 : 1 %
S.1	7	5	3	1	0.151	-0.821023
S.2	8	5	3	1	0.744	-0.128427
S.3	9	5	3	1	0.888	-0.051587
Ancestor 1	1	4	1	1	2.08	0.318063
Ancestor 2	2	4	1	1	2.48	0.394452
Ancestor 3	3	4	1	1	3.04	0.482874
R.1	4	4	2	1	1.84	0.264818
R.2	5	4	2	1	1.24	0.0934217
R.3	6	4	2	1	1.16	0.064458
S.1	7	4	3	1	5.76	0.760422
S.2	8	4	3	1	10.24	1.0103
S.3	9	4	3	1	6.56	0.816904
Ancestor 1	1	3	1	1	95.2	1.97864
Ancestor 2	2	3	1	1	32.8	1.51587
Ancestor 3	3	3	1	1	40.8	1.61066
R.1	4	3	2	1	20.4	1.30963
R.2	5	3	2	1	24.8	1.39445
R.3	6	3	2	1	53.6	1.72916
S.1	7	3	3	1	37.6	1.57519
S.2	8	3	3	1	54.4	1.7356
S.3	9	3	3	1	60.8	1.7839
Ancestor 1	1	2	1	1	464	2.66652
Ancestor 2	2	2	1	1	376	2.57519
Ancestor 3	3	2	1	1	584	2.76641
R.1	4	2	2	1	368	2.56585
R.2	5	2	2	1	416	2.61909
R.3	6	2	2	1	568	2.75435
S.1	7	2	3	1	384	2.58433
S.2	8	2	3	1	440	2.64345
S.3	9	2	3	1	528	2.72263
Ancestor 1	1	1	1	1	5680	3.75435
Ancestor 2	2	1	1	1	5360	3.72916
Ancestor 3	3	1	1	1	6080	3.7839
R.1	4	1	2	1	3360	3.52634
R.2	5	1	2	1	3200	3.50515
R.3	6	1	2	1	3840	3.58433
S.1	7	1	3	1	3760	3.57519
S.2	8	1	3	1	5360	3.72916
S.3	9	1	3	1	4960	3.69548
Ancestor 1	1	5	1	2	0.288	-0.540608
Ancestor 2	2	5	1	2	0.4	-0.39794
Ancestor 3	3	5	1	2	0.24	-0.619789
R.1	4	5	2	2	0.062	-1.20761
R.2	5	5	2	2	0.124	-0.906578
R.3	6	5	2	2	0.072	-1.14267
S.1	7	5	3	2	0.418	-0.378824
S.2	8	5	3	2	0.5	-0.30103
S.3	9	5	3	2	0.324	-0.489455
Ancestor 1	1	4	1	2	4.16	0.619093
Ancestor 2	2	4	1	2	1.36	0.133539
Ancestor 3	3	4	1	2	1.94	0.287802
R.1	4	4	2	2	2.75	0.439333
R.2	5	4	2	2	2.08	0.318063
R.3	6	4	2	2	0.96	-0.0177288
S.1	7	4	3	2	6.08	0.783904
S.2	8	4	3	2	5.12	0.70927
S.3	9	4	3	2	6.16	0.789581
Ancestor 1	1	3	1	2	79.2	1.89873
Ancestor 2	2	3	1	2	65.6	1.8169
Ancestor 3	3	3	1	2	70.4	1.84757
R.1	4	3	2	2	82.4	1.91593
R.2	5	3	2	2	43.2	1.63548
R.3	6	3	2	2	60	1.77815
S.1	7	3	3	2	97.6	1.98945
S.2	8	3	3	2	107.2	2.03019
S.3	9	3	3	2	61.6	1.78958
Ancestor 1	1	2	1	2	504	2.70243
Ancestor 2	2	2	1	2	1584	3.19976
Ancestor 3	3	2	1	2	480	2.68124
R.1	4	2	2	2	432	2.63548
R.2	5	2	2	2	512	2.70927
R.3	6	2	2	2	1072	3.03019
S.1	7	2	3	2	672	2.82737
S.2	8	2	3	2	488	2.68842
S.3	9	2	3	2	440	2.64345
Ancestor 1	1	1	1	2	83200	4.92012
Ancestor 2	2	1	1	2	63200	4.80072
Ancestor 3	3	1	1	2	53800	4.73078
R.1	4	1	2	2	90400	4.95617
R.2	5	1	2	2	58400	4.76641
R.3	6	1	2	2	117600	5.07041
S.1	7	1	3	2	54800	4.73878
S.2	8	1	3	2	92000	4.96379
S.3	9	1	3	2	84800	4.9284
Ancestor 1	1	5	1	3	0.16	-0.79588
Ancestor 2	2	5	1	3	0.156	-0.806875
Ancestor 3	3	5	1	3	0.368	-0.434152
R.1	4	5	2	3	0.0368	-1.43415
R.2	5	5	2	3	0.0152	-1.81816
R.3	6	5	2	3	0.0088	-2.05552
S.1	7	5	3	3	1.03	0.0128372
S.2	8	5	3	3
S.3	9	5	3	3	1.04	0.0170333
Ancestor 1	1	4	1	3	2.31	0.363612
Ancestor 2	2	4	1	3	1.31	0.117271
Ancestor 3	3	4	1	3	0.57	-0.244125
R.1	4	4	2	3	1.67	0.222716
R.2	5	4	2	3	3	0.477121
R.3	6	4	2	3	2.8	0.447158
S.1	7	4	3	3
S.2	8	4	3	3
S.3	9	4	3	3	7.68	0.885361
Ancestor 1	1	3	1	3	24	1.38021
Ancestor 2	2	3	1	3	27.6	1.44091
Ancestor 3	3	3	1	3	33.6	1.52634
R.1	4	3	2	3	25.6	1.40824
R.2	5	3	2	3	26.4	1.4216
R.3	6	3	2	3	44	1.64345
S.1	7	3	3	3	500	2.69897
S.2	8	3	3	3	59	1.77085
S.3	9	3	3	3
Ancestor 1	1	2	1	3
Ancestor 2	2	2	1	3	288	2.45939
Ancestor 3	3	2	1	3	448	2.65128
R.1	4	2	2	3	368	2.56585
R.2	5	2	2	3	4800	3.68124
R.3	6	2	2	3	5700	3.75587
S.1	7	2	3	3	360	2.5563
S.2	8	2	3	3	5800	3.76343
S.3	9	2	3	3	680	2.83251
Ancestor 1	1	1	1	3	55000	4.74036
Ancestor 2	2	1	1	3	4320	3.63548
Ancestor 3	3	1	1	3	76000	4.88081
R.1	4	1	2	3	5360	3.72916
R.2	5	1	2	3	51000	4.70757
R.3	6	1	2	3	6960	3.84261
S.1	7	1	3	3	2120	3.32634
S.2	8	1	3	3	1710	3.233
S.3	9	1	3	3	5440	3.7356
Ancestor 1	1	5	1	4	0.082	-1.08619
Ancestor 2	2	5	1	4	0.135	-0.869666
Ancestor 3	3	5	1	4	0.095	-1.02228
R.1	4	5	2	4	0.083	-1.08092
R.2	5	5	2	4	0.075	-1.12494
R.3	6	5	2	4	0.121	-0.917215
S.1	7	5	3	4	10.8	1.03342
S.2	8	5	3	4	7.9	0.897627
S.3	9	5	3	4	0.68	-0.167491
Ancestor 1	1	4	1	4	0.46	-0.337242
Ancestor 2	2	4	1	4	1.96	0.292256
Ancestor 3	3	4	1	4	1.06	0.0253059
R.1	4	4	2	4	2.4	0.380211
R.2	5	4	2	4	1.35	0.130334
R.3	6	4	2	4	1.41	0.149219
S.1	7	4	3	4	67	1.82607
S.2	8	4	3	4	66	1.81954
S.3	9	4	3	4	4.8	0.681241
Ancestor 1	1	3	1	4	22.8	1.35793
Ancestor 2	2	3	1	4	20.2	1.30535
Ancestor 3	3	3	1	4	14	1.14613
R.1	4	3	2	4
R.2	5	3	2	4	470	2.6721
R.3	6	3	2	4	25.6	1.40824
S.1	7	3	3	4	580	2.76343
S.2	8	3	3	4	600	2.77815
S.3	9	3	3	4	1220	3.08636
Ancestor 1	1	2	1	4	4900	3.6902
Ancestor 2	2	2	1	4	6200	3.79239
Ancestor 3	3	2	1	4	8000	3.90309
R.1	4	2	2	4	6800	3.83251
R.2	5	2	2	4	6800	3.83251
R.3	6	2	2	4	6200	3.79239
S.1	7	2	3	4	396	2.5977
S.2	8	2	3	4	4900	3.6902
S.3	9	2	3	4	6200	3.79239
Ancestor 1	1	1	1	4	6800	3.83251
Ancestor 2	2	1	1	4	6300	3.79934
Ancestor 3	3	1	1	4	8700	3.93952
R.1	4	1	2	4	7100	3.85126
R.2	5	1	2	4	7300	3.86332
R.3	6	1	2	4	4080	3.61066
S.1	7	1	3	4	6900	3.83885
S.2	8	1	3	4	9700	3.98677
S.3	9	1	3	4	3200	3.50515
