# Supplementary material for: Bottleneck size drives the evolution of cooperative traits in an aggregative multicellular myxobacterium
Source: PLoS Biol. 2026 Jan 6;24(1):e3003499. doi: 10.1371/journal.pbio.3003499 (PMC12773805; doi:10.1371/journal.pbio.3003499)
Supplement: S1 Data — This folder also contains R codes to reproduce the figures, Matlab code for running the life cycle simulation and Matlab code to reproduce Fig 5b. (ZIP) [file pbio.3003499.s013.zip › S1 Data/S3d Fig.xlsx]

## Sheet: Sheet1
X	C	D	RB	RT	Y
Ancestor 1	1	4	1	1	6.725e-06		X =Ancestor clones
Ancestor 1	1	4	1	2	3.859e-06		C = Color coding each clone
Ancestor 2	2	4	1	1	3.784e-06		D = Initial density of spores ( 1- 10^4, 2 - 10^5, 3 - 10^6, 4 - 10^7)
Ancestor 2	2	4	1	2	4.891e-06		RB = Biological Replicates
Ancestor 2	2	4	1	3	6.472e-06		RT = Technical replicates
Ancestor 3	3	4	1	1	2.035e-05		Y = Per capita Germination efficiency
Ancestor 3	3	4	1	2	2.1836e-05
Ancestor 3	3	4	1	3	8.346e-06
Ancestor 1	1	3	1	1	7.825e-05
Ancestor 1	1	3	1	2	4.717e-05
Ancestor 1	1	3	1	3	5.472e-05
Ancestor 1	1	3	2	1	4.78e-06
Ancestor 1	1	3	2	2	1.225e-05
Ancestor 1	1	3	2	3	8.081e-05
Ancestor 2	2	3	1	1	7.282e-05
Ancestor 2	2	3	1	2	4.53e-05
Ancestor 2	2	3	1	3	5.738e-05
Ancestor 2	2	3	2	1	3.766e-05
Ancestor 2	2	3	2	2	5.726e-05
Ancestor 2	2	3	2	3	8.255e-05
Ancestor 2	2	3	3	1	6.95e-05
Ancestor 2	2	3	3	2	9.075e-05
Ancestor 2	2	3	3	3	7.373e-05
Ancestor 3	3	3	1	1	0.00021572
Ancestor 3	3	3	1	2	0.00011944
Ancestor 3	3	3	1	3	0.00016247
Ancestor 3	3	3	2	1	0.00011535
Ancestor 3	3	3	2	2	8.418e-05
Ancestor 3	3	3	2	3	0.00010183
Ancestor 3	3	3	3	1	9.906e-05
Ancestor 3	3	3	3	2	0.00012026
Ancestor 3	3	3	3	3	0.00012589
Ancestor 1	1	2	1	1	-9.7e-05
Ancestor 1	1	2	1	2	-0.0002249
Ancestor 1	1	2	1	3	-0.0001984
Ancestor 1	1	2	2	1	-0.0001674
Ancestor 1	1	2	2	2	-9.24e-05
Ancestor 1	1	2	2	3	-0.000164
Ancestor 2	2	2	1	1	-0.0001374
Ancestor 2	2	2	1	2	-0.0002169
Ancestor 2	2	2	1	3	-9.72e-05
Ancestor 2	2	2	2	1	-0.0001167
Ancestor 2	2	2	2	2	-0.0001216
Ancestor 2	2	2	2	3	-0.0001706
Ancestor 2	2	2	3	1	-5.37e-05
Ancestor 2	2	2	3	2	-0.0001087
Ancestor 2	2	2	3	3	-8.56e-05
Ancestor 3	3	2	1	1	-4.5e-05
Ancestor 3	3	2	1	2	-0.0001603
Ancestor 3	3	2	1	3	-8.89e-05
Ancestor 3	3	2	2	1	-8.89e-05
Ancestor 3	3	2	2	2	-7.09e-05
Ancestor 3	3	2	2	3	-0.00013
Ancestor 3	3	2	3	1	-0.0001243
Ancestor 3	3	2	3	2	-0.0001069
Ancestor 3	3	2	3	3	-0.0001655
Ancestor 1	1	1	1	1	-0.002259
Ancestor 1	1	1	1	2	-0.002099
Ancestor 1	1	1	1	3	-0.002276
Ancestor 1	1	1	2	1	-0.001508
Ancestor 1	1	1	2	2	-0.001598
Ancestor 1	1	1	2	3	-0.00194
Ancestor 2	2	1	1	1	-0.001844
Ancestor 2	2	1	1	2	-0.001913
Ancestor 2	2	1	1	3	-0.001769
Ancestor 2	2	1	2	1	-0.001554
Ancestor 2	2	1	2	2	-0.001692
Ancestor 2	2	1	2	3	-0.001422
Ancestor 2	2	1	3	1	-0.00155
Ancestor 2	2	1	3	2	-0.002229
Ancestor 2	2	1	3	3	-0.001861
Ancestor 3	3	1	1	1	-0.000383
Ancestor 3	3	1	1	2	-0.002312
Ancestor 3	3	1	1	3	-0.001833
Ancestor 3	3	1	2	1	-0.000565
Ancestor 3	3	1	2	2	-0.001335
Ancestor 3	3	1	2	3	-0.001862
Ancestor 3	3	1	3	1	-0.001243
Ancestor 3	3	1	3	2	-0.001069
Ancestor 3	3	1	3	3	-0.001655
