# Supplementary material for: Bottleneck size drives the evolution of cooperative traits in an aggregative multicellular myxobacterium
Source: PLoS Biol. 2026 Jan 6;24(1):e3003499. doi: 10.1371/journal.pbio.3003499 (PMC12773805; doi:10.1371/journal.pbio.3003499)
Supplement: S1 Data — This folder also contains R codes to reproduce the figures, Matlab code for running the life cycle simulation and Matlab code to reproduce Fig 5b. (ZIP) [file pbio.3003499.s013.zip › S1 Data/S6 Fig.xlsx]

## Sheet: Sheet1
epsilon	Fitness	gamma	C
0.4	-0.1046	0.6	S	C = S; Spore productivity, G: Germination efficiency
0.4	-0.0558	0.7	S	epsilon = Degree of privatisation during germination
0.4	-0.0115	0.8	S	gamma = Cost of cooperation during development
0.4	0.028	0.9	S	Fitness = Relative fitness (evolved - ancestor)
0.4	0.0582	0.98	S
0.5	-0.1041	0.6	S
0.5	-0.055	0.7	S
0.5	-0.0118	0.8	S
0.5	0.0274	0.9	S
0.5	0.0574	0.98	S
0.6	-0.1061	0.6	S
0.6	-0.0566	0.7	S
0.6	-0.0116	0.8	S
0.6	0.0284	0.9	S
0.6	0.0557	0.98	S
0.7	-0.1066	0.6	S
0.7	-0.0567	0.7	S
0.7	-0.0119	0.8	S
0.7	0.0277	0.9	S
0.7	0.0577	0.98	S
0.8	-0.1053	0.6	S
0.8	-0.0563	0.7	S
0.8	-0.0119	0.8	S
0.8	0.0275	0.9	S
0.8	0.0581	0.98	S
0.9	-0.1058	0.6	S
0.9	-0.0562	0.7	S
0.9	-0.0119	0.8	S
0.9	0.028	0.9	S
0.9	0.0575	0.98	S
0.4	-0.1782	0.6	G
0.4	-0.1694	0.7	G
0.4	-0.1812	0.8	G
0.4	-0.1928	0.9	G
0.4	-0.1702	0.98	G
0.5	-0.0712	0.6	G
0.5	-0.089	0.7	G
0.5	-0.0859	0.8	G
0.5	-0.0875	0.9	G
0.5	-0.0781	0.98	G
0.6	0.0011	0.6	G
0.6	0.0043	0.7	G
0.6	-0.0029	0.8	G
0.6	-0.0058	0.9	G
0.6	-0.0251	0.98	G
0.7	0.0675	0.6	G
0.7	0.0621	0.7	G
0.7	0.0647	0.8	G
0.7	0.0619	0.9	G
0.7	0.0532	0.98	G
0.8	0.1028	0.6	G
0.8	0.1187	0.7	G
0.8	0.1231	0.8	G
0.8	0.1082	0.9	G
0.8	0.122	0.98	G
0.9	0.1604	0.6	G
0.9	0.1715	0.7	G
0.9	0.16	0.8	G
0.9	0.1557	0.9	G
0.9	0.1698	0.98	G
