# Supplementary material for: Bottleneck size drives the evolution of cooperative traits in an aggregative multicellular myxobacterium
Source: PLoS Biol. 2026 Jan 6;24(1):e3003499. doi: 10.1371/journal.pbio.3003499 (PMC12773805; doi:10.1371/journal.pbio.3003499)
Supplement: S1 Data — This folder also contains R codes to reproduce the figures, Matlab code for running the life cycle simulation and Matlab code to reproduce Fig 5b. (ZIP) [file pbio.3003499.s013.zip › S1 Data/S7g Fig.xlsx]

## Sheet: Sheet1
Cycle	P	G
2	0.7078	C	P = Proportions of C and E in the population
3	0.7612	C	G = Cooperator (C) or Exploiter (E)
4	0.7834	C	Cycle = Simulation cycles from 2-50
5	0.7983	C
6	0.7915	C
7	0.7894	C
8	0.7932	C
9	0.796	C
10	0.7986	C
11	0.8059	C
12	0.8071	C
13	0.8027	C
14	0.8028	C
15	0.7993	C
16	0.8055	C
17	0.7973	C
18	0.8045	C
19	0.8024	C
20	0.7984	C
21	0.8011	C
22	0.8025	C
23	0.8022	C
24	0.8088	C
25	0.7967	C
26	0.7964	C
27	0.8086	C
28	0.8112	C
29	0.8045	C
30	0.8052	C
31	0.8064	C
32	0.8051	C
33	0.8047	C
34	0.8011	C
35	0.8018	C
36	0.805	C
37	0.8003	C
38	0.7988	C
39	0.8023	C
40	0.795	C
41	0.7958	C
42	0.8018	C
43	0.8001	C
44	0.8032	C
45	0.8013	C
46	0.8035	C
47	0.8003	C
48	0.7995	C
49	0.7979	C
50	0.8046	C
2	0.2922	E
3	0.2388	E
4	0.2166	E
5	0.2017	E
6	0.2085	E
7	0.2106	E
8	0.2068	E
9	0.204	E
10	0.2014	E
11	0.1941	E
12	0.1929	E
13	0.1973	E
14	0.1972	E
15	0.2007	E
16	0.1945	E
17	0.2027	E
18	0.1955	E
19	0.1976	E
20	0.2016	E
21	0.1989	E
22	0.1975	E
23	0.1978	E
24	0.1912	E
25	0.2033	E
26	0.2036	E
27	0.1914	E
28	0.1888	E
29	0.1955	E
30	0.1948	E
31	0.1936	E
32	0.1949	E
33	0.1953	E
34	0.1989	E
35	0.1982	E
36	0.195	E
37	0.1997	E
38	0.2012	E
39	0.1977	E
40	0.205	E
41	0.2042	E
42	0.1982	E
43	0.1999	E
44	0.1968	E
45	0.1987	E
46	0.1965	E
47	0.1997	E
48	0.2005	E
49	0.2021	E
50	0.1954	E
