# Supplementary material for: Bottleneck size drives the evolution of cooperative traits in an aggregative multicellular myxobacterium
Source: PLoS Biol. 2026 Jan 6;24(1):e3003499. doi: 10.1371/journal.pbio.3003499 (PMC12773805; doi:10.1371/journal.pbio.3003499)
Supplement: S1 Data — This folder also contains R codes to reproduce the figures, Matlab code for running the life cycle simulation and Matlab code to reproduce Fig 5b. (ZIP) [file pbio.3003499.s013.zip › S1 Data/S7h Fig.xlsx]

## Sheet: Sheet1
Cycle	G	P
2	C	0.7475	P = Proportions of C and E in the population
3	C	0.7182	G = Cooperator (C) or Exploiter (E)
4	C	0.7069	Cycle = Simulation cycles from 2-50
5	C	0.7009
6	C	0.7005
7	C	0.7006
8	C	0.7027
9	C	0.7012
10	C	0.7014
11	C	0.7025
12	C	0.7032
13	C	0.7046
14	C	0.703
15	C	0.7035
16	C	0.7064
17	C	0.7064
18	C	0.7058
19	C	0.7049
20	C	0.7057
21	C	0.7038
22	C	0.7043
23	C	0.7062
24	C	0.7064
25	C	0.7047
26	C	0.7057
27	C	0.7066
28	C	0.7066
29	C	0.7064
30	C	0.707
31	C	0.7085
32	C	0.7068
33	C	0.7072
34	C	0.708
35	C	0.7064
36	C	0.7087
37	C	0.7079
38	C	0.7088
39	C	0.7089
40	C	0.7055
41	C	0.7056
42	C	0.7056
43	C	0.7073
44	C	0.7113
45	C	0.7107
46	C	0.7092
47	C	0.7079
48	C	0.7083
49	C	0.7084
50	C	0.7081
2	E	0.2525
3	E	0.2818
4	E	0.2931
5	E	0.2991
6	E	0.2995
7	E	0.2994
8	E	0.2973
9	E	0.2988
10	E	0.2986
11	E	0.2975
12	E	0.2968
13	E	0.2954
14	E	0.297
15	E	0.2965
16	E	0.2936
17	E	0.2936
18	E	0.2942
19	E	0.2951
20	E	0.2943
21	E	0.2962
22	E	0.2957
23	E	0.2938
24	E	0.2936
25	E	0.2953
26	E	0.2943
27	E	0.2934
28	E	0.2934
29	E	0.2936
30	E	0.293
31	E	0.2915
32	E	0.2932
33	E	0.2928
34	E	0.292
35	E	0.2936
36	E	0.2913
37	E	0.2921
38	E	0.2912
39	E	0.2911
40	E	0.2945
41	E	0.2944
42	E	0.2944
43	E	0.2927
44	E	0.2887
45	E	0.2893
46	E	0.2908
47	E	0.2921
48	E	0.2917
49	E	0.2916
50	E	0.2919
